# Supplementary material for: A Novel Role for the RNA–Binding Protein FXR1P in Myoblasts Cell-Cycle Progression by Modulating p21/Cdkn1a/Cip1/Waf1 mRNA Stability
Source: PLoS Genet. 2013 Mar 21;9(3):e1003367. doi: 10.1371/journal.pgen.1003367 (PMC3605292; doi:10.1371/journal.pgen.1003367)
Supplement: Table S1 — List of the 79 RefSeq annotated transcripts significantly modulated after Fxr1-depletion in myoblasts. NCBI RefSeq IDs give access to transcripts annotations. Logarithm (base 2) of the average intensity (AveExp) and logarithm (base 2) of the ratio siFxr1/siControl are represented. The subset of mRNAs further validated in quantitative RT-PCR are highlighted in bold. (XLSX) [file pgen.1003367.s004.xlsx]

## Sheet: SI Table 1
GeneName	SystematicName	Description	AveExpr	log2 (siFxr1/siControl)
Angptl4	NM_020581	angiopoietin-like 4 (Angptl4), mRNA [NM_020581]	13.3809	1.85347
Apod	NM_007470	apolipoprotein D (Apod), mRNA [NM_007470]	8.121	1.85655
Armcx5	NM_001009575	armadillo repeat containing, X-linked 5 (Armcx5), mRNA [NM_001009575]	9.47794	-2.04077
Arsb	NM_009712	arylsulfatase B (Arsb), mRNA [NM_009712]	6.64387	-2.02435
Asgr1	NM_009714	asialoglycoprotein receptor 1 (Asgr1), mRNA [NM_009714]	9.1258	2.75239
Bcl2a1d	NM_007536	B-cell leukemia/lymphoma 2 related protein A1d (Bcl2a1d), mRNA [NM_007536]	6.25977	3.19657
C530028O21Rik	NM_175696	RIKEN cDNA C530028O21 gene (C530028O21Rik), transcript variant 1, mRNA [NM_175696]	10.9033	-1.82695
Cav2	NM_016900	caveolin 2 (Cav2), mRNA [NM_016900]	9.51209	-1.89963
Cd53	NM_007651	CD53 antigen (Cd53), mRNA [NM_007651]	7.79763	3.19165
Cdk15	NM_001033373	cyclin-dependent kinase 15 (Cdk15), mRNA [NM_001033373]	8.78651	-2.22192
Cdkn1a	NM_001111099	cyclin-dependent kinase inhibitor 1A (P21) (Cdkn1a), transcript variant 2, mRNA [NM_001111099]	8.52186	2.91382
Chmp5	NM_029814	chromatin modifying protein 5 (Chmp5), mRNA [NM_029814]	13.1076	-1.76082
Cnn1	NM_009922	calponin 1 (Cnn1), mRNA [NM_009922]	10.2279	2.15639
Cxcl13	NM_018866	chemokine (C-X-C motif) ligand 13 (Cxcl13), mRNA [NM_018866]	7.77292	2.03946
Cyb5d2	NM_001024926	cytochrome b5 domain containing 2 (Cyb5d2), mRNA [NM_001024926]	9.88974	-1.8113
Dbh	NM_138942	dopamine beta hydroxylase (Dbh), mRNA [NM_138942]	9.03847	1.73885
Dok2	NM_010071	docking protein 2 (Dok2), mRNA [NM_010071]	7.13699	2.25433
Dusp2	NM_010090	dual specificity phosphatase 2 (Dusp2), mRNA [NM_010090]	13.1921	2.03442
Dusp6	NM_026268	dual specificity phosphatase 6 (Dusp6), mRNA [NM_026268]	14.0588	2.12697
Ece1	NM_199307	endothelin converting enzyme 1 (Ece1), mRNA [NM_199307]	9.39101	2.30969
Efemp1	NM_146015	epidermal growth factor-containing fibulin-like extracellular matrix protein 1 (Efemp1), mRNA [NM_146015]	8.11709	-1.97493
Egr4	NM_020596	early growth response 4 (Egr4), mRNA [NM_020596]	6.81602	2.11381
Ermp1	NM_001081213	endoplasmic reticulum metallopeptidase 1 (Ermp1), mRNA [NM_001081213]	10.9929	1.77188
F2rl3	NM_007975	coagulation factor II (thrombin) receptor-like 3 (F2rl3), mRNA [NM_007975]	5.82335	2.49039
Faf2	NM_178397	Fas associated factor family member 2 (Faf2), mRNA [NM_178397]	10.9582	-2.0029
Fxr1	NM_008053	fragile X mental retardation gene 1, autosomal homolog (Fxr1), transcript variant 3, mRNA [NM_008053]	11.5717	-3.59771
Gbp11	NM_001039647	guanylate binding protein 11 (Gbp11), mRNA [NM_001039647]	9.41198	2.4038
Gbp8	NM_029509	guanylate-binding protein 8 (Gbp8), mRNA [NM_029509]	7.67794	2.08442
Glb1	NM_009752	galactosidase, beta 1 (Glb1), mRNA [NM_009752]	11.7114	-2.26377
Gm5635	NM_001038697	predicted gene 5635 (Gm5635), mRNA [NM_001038697]	6.81541	1.88431
Gprin1	NM_012014	G protein-regulated inducer of neurite outgrowth 1 (Gprin1), mRNA [NM_012014]	7.15735	2.05899
Greb1	NM_015764	gene regulated by estrogen in breast cancer protein (Greb1), mRNA [NM_015764]	8.94271	3.85589
Gzme	NM_010373	granzyme E (Gzme), mRNA [NM_010373]	6.34193	2.42877
Hecw2	NM_172655	HECT, C2 and WW domain containing E3 ubiquitin protein ligase 2 (Hecw2), transcript variant 2, mRNA [NM_172655]	10.4387	1.89611
Hgf	NM_010427	hepatocyte growth factor (Hgf), mRNA [NM_010427]	9.71964	2.10797
Igf1	NM_010512	insulin-like growth factor 1 (Igf1), transcript variant 1, mRNA [NM_010512]	8.38594	1.84148
Igsf5	NM_001177887	immunoglobulin superfamily, member 5 (Igsf5), transcript variant 2, mRNA [NM_001177887]	7.3037	3.12499
Il18rap	NM_010553	interleukin 18 receptor accessory protein (Il18rap), mRNA [NM_010553]	6.06761	2.5928
Il6	NM_031168	interleukin 6 (Il6), mRNA [NM_031168]	8.64384	2.15916
Isg15	NM_015783	ISG15 ubiquitin-like modifier (Isg15), mRNA [NM_015783]	8.95478	2.3117
Itk	NM_010583	IL2-inducible T-cell kinase (Itk), mRNA [NM_010583]	5.78809	1.91388
Kcnj12	NM_010603	potassium inwardly-rectifying channel, subfamily J, member 12 (Kcnj12), mRNA [NM_010603]	9.19199	2.58725
Kcnk2	NM_010607	potassium channel, subfamily K, member 2 (Kcnk2), transcript variant 2, mRNA [NM_010607]	6.89251	1.73326
Klrb1a	NM_010737	killer cell lectin-like receptor subfamily B member 1A (Klrb1a), transcript variant 1, mRNA [NM_010737]	6.97286	4.06678
Lbh	NM_029999	limb-bud and heart (Lbh), mRNA [NM_029999]	12.2587	1.76514
Lce1f	NM_026394	late cornified envelope 1F (Lce1f), mRNA [NM_026394]	6.7454	1.96005
Lipa	NM_021460	lysosomal acid lipase A (Lipa), transcript variant 1, mRNA [NM_021460]	10.2413	-2.45434
Mapkapk3	NM_178907	mitogen-activated protein kinase-activated protein kinase 3 (Mapkapk3), mRNA [NM_178907]	6.16841	2.32608
Mcpt8	NM_008572	mast cell protease 8 (Mcpt8), mRNA [NM_008572]	8.25884	2.12279
Mctp2	NM_001024703	multiple C2 domains, transmembrane 2 (Mctp2), mRNA [NM_001024703]	9.29869	3.37563
Mpa2l	NM_194336	macrophage activation 2 like (Mpa2l), mRNA [NM_194336]	8.3396	2.07876
Olr1	NM_138648	oxidized low density lipoprotein (lectin-like) receptor 1 (Olr1), mRNA [NM_138648]	7.86491	2.80796
Prr18	NM_178774	proline rich region 18 (Prr18), transcript variant 1, mRNA [NM_178774]	7.9598	1.71564
Prss12	NM_008939	protease, serine, 12 neurotrypsin (motopsin) (Prss12), mRNA [NM_008939]	8.01612	2.40278
Psg26	NM_001029893	pregnancy-specific glycoprotein 26 (Psg26), mRNA [NM_001029893]	7.5347	1.94014
Ptpn7	NM_177081	protein tyrosine phosphatase, non-receptor type 7 (Ptpn7), mRNA [NM_177081]	8.38433	2.31189
Ptprv	NM_007955	protein tyrosine phosphatase, receptor type, V (Ptprv), mRNA [NM_007955]	9.23201	2.07686
Rgs14	NM_016758	regulator of G-protein signaling 14 (Rgs14), mRNA [NM_016758]	8.12291	2.02554
Rimbp3	NM_001033338	RIMS binding protein 3 (Rimbp3), mRNA [NM_001033338]	6.91074	1.79437
Scml4	NM_172938	sex comb on midleg-like 4 (Drosophila) (Scml4), mRNA [NM_172938]	9.20799	2.64827
Sema7a	NM_011352	sema domain, immunoglobulin domain (Ig), and GPI membrane anchor, (semaphorin) 7A (Sema7a), mRNA [NM_011352]	11.8492	4.98529
Sh2d1b1	NM_012009	SH2 domain protein 1B1 (Sh2d1b1), mRNA [NM_012009]	5.76288	1.85976
Shroom2	NM_172441	shroom family member 2 (Shroom2), mRNA [NM_172441]	6.53318	1.88997
Slco1a5	NM_130861	solute carrier organic anion transporter family, member 1a5 (Slco1a5), mRNA [NM_130861]	9.59926	2.38506
Spry4	NM_011898	sprouty homolog 4 (Drosophila) (Spry4), mRNA [NM_011898]	5.88739	1.79813
Stk38	NM_134115	serine/threonine kinase 38 (Stk38), mRNA [NM_134115]	7.2189	-2.18053
Stmn3	NM_009133	stathmin-like 3 (Stmn3), mRNA [NM_009133]	5.8403	2.29158
Tceal7	NM_001127169	transcription elongation factor A (SII)-like 7 (Tceal7), mRNA [NM_001127169]	11.0259	1.92664
Tex14	NM_031386	testis expressed gene 14 (Tex14), mRNA [NM_031386]	5.82904	1.96659
Tnfrsf18	NM_009400	tumor necrosis factor receptor superfamily, member 18 (Tnfrsf18), transcript variant 1, mRNA [NM_009400]	6.92993	3.08519
Trim69	NM_080510	tripartite motif-containing 69 (Trim69), mRNA [NM_080510]	6.80328	2.55037
Vgll2	NM_153786	vestigial like 2 homolog (Drosophila) (Vgll2), mRNA [NM_153786]	9.70595	2.23344
Wdr63	NM_172864	WD repeat domain 63 (Wdr63), mRNA [NM_172864]	6.96282	2.53902
Xdh	NM_011723	xanthine dehydrogenase (Xdh), mRNA [NM_011723]	10.4616	-1.77306
1700007K13Rik	NM_027040	RIKEN cDNA 1700007K13 gene (1700007K13Rik), mRNA [NM_027040]	6.35497	2.29025
1700009N14Rik	NM_001081095	RIKEN cDNA 1700009N14 gene (1700009N14Rik), mRNA [NM_001081095]	6.55117	1.91814
2610030H06Rik	NM_001081356	RIKEN cDNA 2610030H06 gene (2610030H06Rik), mRNA [NM_001081356]	12.3032	-1.8617
4833427G06Rik	NM_177702	RIKEN cDNA 4833427G06 gene (4833427G06Rik), mRNA [NM_177702]	10.4457	2.23752
A430084P05Rik	NM_001045526	RIKEN cDNA A430084P05 gene (A430084P05Rik), mRNA [NM_001045526]	5.87323	2.51331
