# Supplementary material for: A Novel Role for the RNA–Binding Protein FXR1P in Myoblasts Cell-Cycle Progression by Modulating p21/Cdkn1a/Cip1/Waf1 mRNA Stability
Source: PLoS Genet. 2013 Mar 21;9(3):e1003367. doi: 10.1371/journal.pgen.1003367 (PMC3605292; doi:10.1371/journal.pgen.1003367)
Supplement: Table S2 — Ingenuity Pathway Analysis of microarray data to highlight selectively affected pathways in Fxr1-depleted myoblasts. All the affected pathways ordered by p-value are presented in (A), while pathways specifically related to ‘skeletal muscle’ or ‘cell cycle’ are respectively presented in (B) and (C). (XLSX) [file pgen.1003367.s005.xlsx]

## Sheet: SI Tab. 2A All pathways
Category	Functions Annotation	p-Value	Molecules	# Molecules
Cell Cycle	arrest in G0/G1 phase transition of breast cancer cell lines	3.96e-06	CDKN1A,IGF1,IL6	3
Cell Cycle	entry into G1 phase	9.45e-06	CDKN1A,IGF1,IL6	3
Cell Cycle	arrest in G0/G1 phase transition of tumor cell lines	1.01e-05	CDKN1A,HGF,IGF1,IL6	4
Cellular Development	proliferation of sarcoma cell lines	1.34e-05	CNN1 (includes EG:1264),HGF,IGF1	3
Cellular Growth and Proliferation	proliferation of sarcoma cell lines	1.34e-05	CNN1 (includes EG:1264),HGF,IGF1	3
Cancer	tumorigenesis of tumor cell lines	2.12e-05	ANGPTL4,CDKN1A,CNN1 (includes EG:1264),DUSP2,HGF,IGF1,IL6	7
Cancer	tumorigenesis of kidney cells	2.4e-05	CDKN1A,IL6	2
Renal and Urological Disease	tumorigenesis of kidney cells	2.4e-05	CDKN1A,IL6	2
Cellular Development	proliferation of hepatic stellate cells	3.52e-05	HGF,IGF1,IL6,XDH	4
Cellular Growth and Proliferation	proliferation of hepatic stellate cells	3.52e-05	HGF,IGF1,IL6,XDH	4
Connective Tissue Development and Function	proliferation of hepatic stellate cells	3.52e-05	HGF,IGF1,IL6,XDH	4
Hepatic System Development and Function	proliferation of hepatic stellate cells	3.52e-05	HGF,IGF1,IL6,XDH	4
Neurological Disease	diabetic retinopathy	5.01e-05	HGF,IGF1,IL6	3
Ophthalmic Disease	diabetic retinopathy	5.01e-05	HGF,IGF1,IL6	3
Cancer	metastasis	5.08e-05	ANGPTL4,ASGR1,CDKN1A,CNN1 (includes EG:1264),DUSP6,EFEMP1,GREB1,HGF,IGF1,IL6,KCNK2	11
Cell Death	cell viability of liver cells	6.14e-05	HGF,IGF1,IL6	3
Dermatological Diseases and Conditions	melanosis	7.18e-05	HGF,IL6	2
Cellular Movement	migration of skeletal muscle satellite cells	7.18e-05	HGF,IGF1	2
Skeletal and Muscular System Development and Function	migration of skeletal muscle satellite cells	7.18e-05	HGF,IGF1	2
Cellular Movement	transmigration of cancer cells	7.18e-05	IGF1,IL6	2
Cancer	tumorigenesis of sarcoma cell lines	7.18e-05	CNN1 (includes EG:1264),HGF	2
Cancer	tumorigenesis of skeletal muscle	7.18e-05	HGF,IGF1	2
Skeletal and Muscular Disorders	tumorigenesis of skeletal muscle	7.18e-05	HGF,IGF1	2
Cellular Development	proliferation of microglia	7.43e-05	IGF1,IL6,XDH	3
Cellular Growth and Proliferation	proliferation of microglia	7.43e-05	IGF1,IL6,XDH	3
Hematological System Development and Function	proliferation of microglia	7.43e-05	IGF1,IL6,XDH	3
Nervous System Development and Function	proliferation of microglia	7.43e-05	IGF1,IL6,XDH	3
Cellular Movement	migration of lymphatic system cells	7.56e-05	CXCL13,HGF,IGF1,IL6	4
Immune Cell Trafficking	migration of lymphatic system cells	7.56e-05	CXCL13,HGF,IGF1,IL6	4
Cellular Growth and Proliferation	stimulation of hematopoietic progenitor cells	0.000105	HGF,IGF1,IL6	3
Hematological System Development and Function	stimulation of hematopoietic progenitor cells	0.000105	HGF,IGF1,IL6	3
Cell-To-Cell Signaling and Interaction	stimulation of hematopoietic progenitor cells	0.000105	HGF,IGF1,IL6	3
Hematopoiesis	stimulation of hematopoietic progenitor cells	0.000105	HGF,IGF1,IL6	3
Free Radical Scavenging	generation of reactive oxygen species	0.000109	CDKN1A,GZMH,HGF,IGF1,OLR1,XDH	6
Cellular Development	proliferation of neuroendocrine cells	0.000142	HGF,IGF1,IL6,PTPRVP	4
Cellular Growth and Proliferation	proliferation of neuroendocrine cells	0.000142	HGF,IGF1,IL6,PTPRVP	4
Skeletal and Muscular System Development and Function	activation of skeletal muscle satellite cells	0.000143	HGF,IGF1	2
Cell-To-Cell Signaling and Interaction	activation of skeletal muscle satellite cells	0.000143	HGF,IGF1	2
Nervous System Development and Function	angiogenesis of brain	0.000143	HGF,IL6	2
Cardiovascular System Development and Function	angiogenesis of brain	0.000143	HGF,IL6	2
Embryonic Development	angiogenesis of brain	0.000143	HGF,IL6	2
Organ Development	angiogenesis of brain	0.000143	HGF,IL6	2
Organismal Development	angiogenesis of brain	0.000143	HGF,IL6	2
Tissue Development	angiogenesis of brain	0.000143	HGF,IL6	2
Cell Death	apoptosis of multiple myeloma cells	0.000143	IGF1,IL6	2
Tumor Morphology	apoptosis of multiple myeloma cells	0.000143	IGF1,IL6	2
Cellular Development	differentiation of prostate cancer cell lines	0.000143	HGF,IL6	2
Cell Cycle	mitogenesis of pancreatic cancer cell lines	0.000143	HGF,IGF1	2
Lipid Metabolism	quantity of galactosylceramide	0.000143	GLB1,IGF1	2
Molecular Transport	quantity of galactosylceramide	0.000143	GLB1,IGF1	2
Small Molecule Biochemistry	quantity of galactosylceramide	0.000143	GLB1,IGF1	2
Cellular Development	proliferation of myoblasts	0.000143	CDKN1A,HGF,IGF1	3
Cellular Growth and Proliferation	proliferation of myoblasts	0.000143	CDKN1A,HGF,IGF1	3
Skeletal and Muscular System Development and Function	proliferation of myoblasts	0.000143	CDKN1A,HGF,IGF1	3
Cellular Development	proliferation of kidney cells	0.000153	CDKN1A,HGF,IGF1,IL6	4
Cellular Growth and Proliferation	proliferation of kidney cells	0.000153	CDKN1A,HGF,IGF1,IL6	4
Renal and Urological System Development and Function	proliferation of kidney cells	0.000153	CDKN1A,HGF,IGF1,IL6	4
Cell Death	cell death of endothelial cells	0.000154	DUSP6,HGF,IGF1,IL6,OLR1,XDH	6
Cellular Development	proliferation of vascular smooth muscle cells	0.000181	CDKN1A,HGF,IGF1,IL6,XDH	5
Cellular Growth and Proliferation	proliferation of vascular smooth muscle cells	0.000181	CDKN1A,HGF,IGF1,IL6,XDH	5
Skeletal and Muscular System Development and Function	proliferation of vascular smooth muscle cells	0.000181	CDKN1A,HGF,IGF1,IL6,XDH	5
Cellular Development	branching of lung	0.000238	HGF,IL6	2
Embryonic Development	branching of lung	0.000238	HGF,IL6	2
Organ Development	branching of lung	0.000238	HGF,IL6	2
Organismal Development	branching of lung	0.000238	HGF,IL6	2
Tissue Development	branching of lung	0.000238	HGF,IL6	2
Organ Morphology	branching of lung	0.000238	HGF,IL6	2
Respiratory System Development and Function	branching of lung	0.000238	HGF,IL6	2
Cellular Growth and Proliferation	formation of osteoclast precursor cells	0.000238	CDKN1A,IL6	2
Hepatic System Development and Function	inflammatory response of liver	0.000238	IGF1,IL6	2
Organ Development	inflammatory response of liver	0.000238	IGF1,IL6	2
Digestive System Development and Function	inflammatory response of liver	0.000238	IGF1,IL6	2
Inflammatory Response	inflammatory response of liver	0.000238	IGF1,IL6	2
Cellular Development	morphogenesis of embryonic cell lines	0.000238	HGF,IGF1	2
Embryonic Development	morphogenesis of embryonic cell lines	0.000238	HGF,IGF1	2
Cell Morphology	morphogenesis of embryonic cell lines	0.000238	HGF,IGF1	2
Neurological Disease	proliferative diabetic retinopathy	0.000238	HGF,IGF1	2
Ophthalmic Disease	proliferative diabetic retinopathy	0.000238	HGF,IGF1	2
Cardiovascular System Development and Function	stroke volume index	0.000238	HGF,IGF1	2
Organ Morphology	mass of spleen	0.000244	CDKN1A,DUSP6,EFEMP1,IGF1,LIPA	5
Cell Cycle	S phase of breast cancer cell lines	0.000244	CDKN1A,IGF1,IL6	3
Tissue Development	tubulation of epithelial tissue	0.000259	ANGPTL4,HGF,IGF1,OLR1	4
Lipid Metabolism	hydrolysis of lipid	0.000262	ANGPTL4,F2RL3,GLB1,IL6,LIPA,PLCB4	6
Small Molecule Biochemistry	hydrolysis of lipid	0.000262	ANGPTL4,F2RL3,GLB1,IL6,LIPA,PLCB4	6
Renal and Urological Disease	injury of kidney	0.000275	HGF,IGF1,IL6,TRIM69	4
Organismal Injury and Abnormalities	injury of kidney	0.000275	HGF,IGF1,IL6,TRIM69	4
Cancer	tumorigenesis of cells	0.000282	ANGPTL4,CDKN1A,CNN1 (includes EG:1264),DOK2,DUSP2,EGR4,HGF,IGF1,IL6	9
Cellular Development	proliferation of endothelial cells	0.000291	ANGPTL4,CAV2,CDKN1A,HGF,IGF1,IL6,SPRY4	7
Cellular Growth and Proliferation	proliferation of endothelial cells	0.000291	ANGPTL4,CAV2,CDKN1A,HGF,IGF1,IL6,SPRY4	7
Cardiovascular System Development and Function	proliferation of endothelial cells	0.000291	ANGPTL4,CAV2,CDKN1A,HGF,IGF1,IL6,SPRY4	7
Organismal Development	proliferation of endothelial cells	0.000291	ANGPTL4,CAV2,CDKN1A,HGF,IGF1,IL6,SPRY4	7
Tissue Development	proliferation of endothelial cells	0.000291	ANGPTL4,CAV2,CDKN1A,HGF,IGF1,IL6,SPRY4	7
Cell Death	cell death of leukemia cell lines	0.000297	BCL2A1,CDKN1A,GZMH,HGF,IGF1,IL6,TNFRSF18	7
Cellular Development	proliferation of skin cancer cell lines	0.000309	CDKN1A,HGF,IL6	3
Cellular Growth and Proliferation	proliferation of skin cancer cell lines	0.000309	CDKN1A,HGF,IL6	3
Cellular Development	proliferation of antigen presenting cells	0.000329	HGF,IGF1,IL6,XDH	4
Cellular Growth and Proliferation	proliferation of antigen presenting cells	0.000329	HGF,IGF1,IL6,XDH	4
Hematological System Development and Function	proliferation of antigen presenting cells	0.000329	HGF,IGF1,IL6,XDH	4
Cancer	Kaposi's sarcoma	0.000345	ANGPTL4,HGF,IL6	3
Dermatological Diseases and Conditions	Kaposi's sarcoma	0.000345	ANGPTL4,HGF,IL6	3
Cellular Movement	migration of endothelial progenitor cells	0.000355	HGF,OLR1	2
Cardiovascular System Development and Function	migration of endothelial progenitor cells	0.000355	HGF,OLR1	2
Post-Translational Modification	tyrosine nitration of protein	0.000355	IL6,TNFRSF18	2
Cell Cycle	G1/S phase transition of tumor cell lines	0.000389	CDKN1A,HGF,IGF1,IL6	4
Lipid Metabolism	concentration of sterol	0.00039	ANGPTL4,CDKN1A,HGF,IGF1,IL6,LIPA,OLR1	7
Molecular Transport	concentration of sterol	0.00039	ANGPTL4,CDKN1A,HGF,IGF1,IL6,LIPA,OLR1	7
Small Molecule Biochemistry	concentration of sterol	0.00039	ANGPTL4,CDKN1A,HGF,IGF1,IL6,LIPA,OLR1	7
Lipid Metabolism	concentration of triacylglycerol	0.000407	ANGPTL4,APOD,HGF,IGF1,IL6,LIPA,XDH	7
Molecular Transport	concentration of triacylglycerol	0.000407	ANGPTL4,APOD,HGF,IGF1,IL6,LIPA,XDH	7
Small Molecule Biochemistry	concentration of triacylglycerol	0.000407	ANGPTL4,APOD,HGF,IGF1,IL6,LIPA,XDH	7
Lymphoid Tissue Structure and Development	quantity of lymphatic system cells	0.000407	BCL2A1,CDKN1A,CXCL13,DOK2,IGF1,IL6,ITK	7
Tissue Morphology	quantity of lymphatic system cells	0.000407	BCL2A1,CDKN1A,CXCL13,DOK2,IGF1,IL6,ITK	7
Cell Death	apoptosis of tubular cells	0.000424	CDKN1A,HGF,IGF1	3
Neurological Disease	damage of nervous tissue	0.000424	IGF1,IL6,TNFRSF18	3
Organismal Injury and Abnormalities	damage of nervous tissue	0.000424	IGF1,IL6,TNFRSF18	3
Cellular Development	proliferation of stromal cells	0.000424	HGF,IGF1,IL6	3
Cellular Growth and Proliferation	proliferation of stromal cells	0.000424	HGF,IGF1,IL6	3
Connective Tissue Development and Function	proliferation of stromal cells	0.000424	HGF,IGF1,IL6	3
Cellular Development	proliferation of cervical cancer cell lines	0.000432	CDKN1A,EFEMP1,IGF1,IL6,STK38	5
Cellular Growth and Proliferation	proliferation of cervical cancer cell lines	0.000432	CDKN1A,EFEMP1,IGF1,IL6,STK38	5
Cancer	metastasis of tumor cell lines	0.000456	ANGPTL4,CNN1 (includes EG:1264),HGF,IGF1	4
Cell Death	apoptosis of pancreatic cancer cell lines	0.000481	EFEMP1,HGF,IGF1,IL6	4
Cell Death	apoptosis of proximal tubule cells	0.000496	CDKN1A,IGF1	2
Cellular Development	differentiation of B-lymphocyte derived cell lines	0.000496	CDKN1A,IL6	2
Hematological System Development and Function	differentiation of B-lymphocyte derived cell lines	0.000496	CDKN1A,IL6	2
Hematopoiesis	differentiation of B-lymphocyte derived cell lines	0.000496	CDKN1A,IL6	2
Cellular Movement	invasion of lymphoma cell lines	0.000496	HGF,IGF1	2
Cellular Movement	migration of memory T lymphocytes	0.000496	CXCL13,HGF	2
Hematological System Development and Function	migration of memory T lymphocytes	0.000496	CXCL13,HGF	2
Immune Cell Trafficking	migration of memory T lymphocytes	0.000496	CXCL13,HGF	2
Cell-mediated Immune Response	migration of memory T lymphocytes	0.000496	CXCL13,HGF	2
Cellular Movement	migration of progenitor cells	0.000496	HGF,IL6	2
Cellular Growth and Proliferation	stimulation of hepatoma cell lines	0.000496	HGF,IL6	2
Cell-To-Cell Signaling and Interaction	stimulation of hepatoma cell lines	0.000496	HGF,IL6	2
Cell Death	survival of hepatic stellate cells	0.000496	IGF1,IL6	2
Cell Death	apoptosis of vascular endothelial cells	0.000506	DUSP6,HGF,IGF1,XDH	4
Cellular Development	proliferation of myeloma cell lines	0.000514	HGF,IGF1,IL6	3
Cellular Growth and Proliferation	proliferation of myeloma cell lines	0.000514	HGF,IGF1,IL6	3
Inflammatory Response	antibody-dependent cell-mediated cytotoxicity	0.000564	GZMH,Klrb1c (includes others),SH2D1B	3
Cellular Function and Maintenance	function of leukocytes	0.000572	BCL2A1,CXCL13,DOK2,DUSP2,HGF,IL18RAP,IL6,ITK,Klrb1c (includes others),TNFRSF18	10
Embryonic Development	lung development	0.000594	CAV2,CDKN1A,HGF,IGF1,IL6,LIPA,SPRY4	7
Organ Development	lung development	0.000594	CAV2,CDKN1A,HGF,IGF1,IL6,LIPA,SPRY4	7
Organismal Development	lung development	0.000594	CAV2,CDKN1A,HGF,IGF1,IL6,LIPA,SPRY4	7
Tissue Development	lung development	0.000594	CAV2,CDKN1A,HGF,IGF1,IL6,LIPA,SPRY4	7
Respiratory System Development and Function	lung development	0.000594	CAV2,CDKN1A,HGF,IGF1,IL6,LIPA,SPRY4	7
Cell Morphology	extension of plasma membrane projections	0.000607	CDKN1A,HGF,IGF1,IL6,SEMA7A	5
Cellular Function and Maintenance	extension of plasma membrane projections	0.000607	CDKN1A,HGF,IGF1,IL6,SEMA7A	5
Cellular Assembly and Organization	extension of plasma membrane projections	0.000607	CDKN1A,HGF,IGF1,IL6,SEMA7A	5
Tissue Morphology	quantity of epithelial cells	0.000646	CDKN1A,CXCL13,HGF,LIPA	4
Digestive System Development and Function	abnormal morphology of jejunum	0.000659	CDKN1A,LIPA	2
Organ Morphology	abnormal morphology of jejunum	0.000659	CDKN1A,LIPA	2
Cellular Movement	migration of myeloma cell lines	0.000659	HGF,IGF1	2
Cell-To-Cell Signaling and Interaction	response of blood platelets	0.000659	ASGR1,F2RL3	2
Cellular Growth and Proliferation	stimulation of erythroid progenitor cells	0.000659	IGF1,IL6	2
Hematological System Development and Function	stimulation of erythroid progenitor cells	0.000659	IGF1,IL6	2
Cell-To-Cell Signaling and Interaction	stimulation of erythroid progenitor cells	0.000659	IGF1,IL6	2
Hematopoiesis	stimulation of erythroid progenitor cells	0.000659	IGF1,IL6	2
Cell-To-Cell Signaling and Interaction	immune response of tumor cell lines	0.000677	CDKN1A,GZMH,IL6,ITK	4
Inflammatory Response	immune response of tumor cell lines	0.000677	CDKN1A,GZMH,IL6,ITK	4
Tissue Development	accumulation of tumor cell lines	0.00073	CDKN1A,HGF,IL6	3
Cell Morphology	tubulation of cells	0.000743	ANGPTL4,HGF,IGF1,OLR1	4
Developmental Disorder	lysosomal storage disease	0.000812	ARSB,GLB1,IL6,LIPA	4
Hereditary Disorder	lysosomal storage disease	0.000812	ARSB,GLB1,IL6,LIPA	4
Metabolic Disease	lysosomal storage disease	0.000812	ARSB,GLB1,IL6,LIPA	4
Cell Death	inhibition of apoptosis	0.000832	BCL2A1,CDKN1A,HGF,IGF1,IL6,TNFRSF18	6
Inflammatory Response	inflammatory response	0.000844	BCL2A1,CDKN1A,CXCL13,HGF,IGF1,IL18RAP,IL6,ISG15,LIPA,OLR1,SEMA7A	11
Digestive System Development and Function	abnormal morphology of intestinal villus	0.000845	CDKN1A,LIPA	2
Organ Morphology	abnormal morphology of intestinal villus	0.000845	CDKN1A,LIPA	2
Cell-To-Cell Signaling and Interaction	activation of kidney cell lines	0.000845	F2RL3,HGF	2
Renal and Urological System Development and Function	activation of kidney cell lines	0.000845	F2RL3,HGF	2
Cell-To-Cell Signaling and Interaction	adhesion of myeloma cell lines	0.000845	HGF,IGF1	2
Tissue Development	adhesion of myeloma cell lines	0.000845	HGF,IGF1	2
Cell Death	cell death of myoblasts	0.000845	CDKN1A,IGF1	2
Cancer	development of squamous cell tumor	0.000845	HGF,IGF1	2
Tissue Development	growth of nervous tissue	0.000845	IGF1,IL6	2
Small Molecule Biochemistry	production of histamine	0.000845	IL6,Klrb1c (includes others)	2
Cellular Development	proliferation of anterior pituitary cells	0.000845	IGF1,IL6	2
Cellular Growth and Proliferation	proliferation of anterior pituitary cells	0.000845	IGF1,IL6	2
Nervous System Development and Function	proliferation of anterior pituitary cells	0.000845	IGF1,IL6	2
Endocrine System Development and Function	proliferation of anterior pituitary cells	0.000845	IGF1,IL6	2
Tissue Morphology	quantity of glomerular cells	0.000845	CDKN1A,CNN1 (includes EG:1264)	2
Cell Death	survival of podocytes	0.000845	HGF,IGF1	2
Renal and Urological System Development and Function	survival of podocytes	0.000845	HGF,IGF1	2
Connective Tissue Development and Function	turnover of bone	0.000845	IGF1,IL6	2
Skeletal and Muscular System Development and Function	turnover of bone	0.000845	IGF1,IL6	2
Cell Cycle	cell cycle progression of breast cancer cell lines	0.000856	CDKN1A,IGF1,IL6	3
Embryonic Development	development of cornea	0.000856	ANGPTL4,HGF,IGF1	3
Organ Development	development of cornea	0.000856	ANGPTL4,HGF,IGF1	3
Organismal Development	development of cornea	0.000856	ANGPTL4,HGF,IGF1	3
Tissue Development	development of cornea	0.000856	ANGPTL4,HGF,IGF1	3
Visual System Development and Function	development of cornea	0.000856	ANGPTL4,HGF,IGF1	3
Connective Tissue Development and Function	morphology of Sertoli cells	0.000856	HGF,IGF1,TEX14	3
Cell Morphology	morphology of Sertoli cells	0.000856	HGF,IGF1,TEX14	3
Organ Morphology	morphology of Sertoli cells	0.000856	HGF,IGF1,TEX14	3
Tissue Morphology	morphology of Sertoli cells	0.000856	HGF,IGF1,TEX14	3
Reproductive System Development and Function	morphology of Sertoli cells	0.000856	HGF,IGF1,TEX14	3
Cellular Growth and Proliferation	stimulation of blood cells	0.000857	HGF,IGF1,IL6,TNFRSF18,XDH	5
Cell-To-Cell Signaling and Interaction	stimulation of blood cells	0.000857	HGF,IGF1,IL6,TNFRSF18,XDH	5
Neurological Disease	Parkinson's disease	0.000871	APOD,DBH,IGF1,IGSF5,IL6,ITLN1	6
Skeletal and Muscular Disorders	Parkinson's disease	0.000871	APOD,DBH,IGF1,IGSF5,IL6,ITLN1	6
Cell Death	apoptosis of endothelial cells	0.000883	DUSP6,HGF,IGF1,OLR1,XDH	5
Embryonic Development	abnormal morphology of pulmonary alveolus	0.000925	CAV2,CDKN1A,IGF1,LIPA	4
Organ Development	abnormal morphology of pulmonary alveolus	0.000925	CAV2,CDKN1A,IGF1,LIPA	4
Organismal Development	abnormal morphology of pulmonary alveolus	0.000925	CAV2,CDKN1A,IGF1,LIPA	4
Tissue Development	abnormal morphology of pulmonary alveolus	0.000925	CAV2,CDKN1A,IGF1,LIPA	4
Organ Morphology	abnormal morphology of pulmonary alveolus	0.000925	CAV2,CDKN1A,IGF1,LIPA	4
Respiratory System Development and Function	abnormal morphology of pulmonary alveolus	0.000925	CAV2,CDKN1A,IGF1,LIPA	4
Cellular Development	proliferation of smooth muscle cells	0.000932	APOD,CDKN1A,HGF,IGF1,IL6,XDH	6
Cellular Growth and Proliferation	proliferation of smooth muscle cells	0.000932	APOD,CDKN1A,HGF,IGF1,IL6,XDH	6
Skeletal and Muscular System Development and Function	proliferation of smooth muscle cells	0.000932	APOD,CDKN1A,HGF,IGF1,IL6,XDH	6
Cell Death	apoptosis of leukemia cell lines	0.000975	BCL2A1,CDKN1A,HGF,IGF1,IL6,TNFRSF18	6
Organismal Survival	survival of organism	0.00102	BCL2A1,CDKN1A,DOK2,HGF,IGF1,IL6,ITK,Klrb1c (includes others),OLR1,TNFRSF18	10
Cell Morphology	transmembrane potential	0.00104	CDKN1A,CHMP5,HGF,IL6,KCNK2,XDH	6
Cellular Function and Maintenance	transmembrane potential	0.00104	CDKN1A,CHMP5,HGF,IL6,KCNK2,XDH	6
Cell Morphology	morphology of tumor cell lines	0.00105	CDKN1A,GPRIN1,IGF1,IL6,STMN3	5
Cellular Movement	cell movement of kidney cancer cell lines	0.00105	HGF,IL6	2
Cellular Movement	migration of lymphatic endothelial cells	0.00105	HGF,IGF1	2
Immune Cell Trafficking	migration of lymphatic endothelial cells	0.00105	HGF,IGF1	2
Cardiovascular System Development and Function	migration of lymphatic endothelial cells	0.00105	HGF,IGF1	2
Cell Morphology	morphology of neuroblastoma cell lines	0.00105	GPRIN1,IGF1	2
Cellular Development	proliferation of myeloma cells	0.00105	HGF,IL6	2
Cellular Growth and Proliferation	proliferation of myeloma cells	0.00105	HGF,IL6	2
Tumor Morphology	proliferation of myeloma cells	0.00105	HGF,IL6	2
Molecular Transport	secretion of glycosaminoglycan	0.00105	ARSB,HGF	2
Small Molecule Biochemistry	secretion of glycosaminoglycan	0.00105	ARSB,HGF	2
Carbohydrate Metabolism	secretion of glycosaminoglycan	0.00105	ARSB,HGF	2
Cell Cycle	senescence of epithelial cells	0.00105	CDKN1A,HGF	2
Cellular Development	senescence of epithelial cells	0.00105	CDKN1A,HGF	2
Cellular Growth and Proliferation	proliferation of gastrointestinal cells	0.00107	CDKN1A,HGF,IGF1	3
Cancer	growth of tumor	0.00111	ANGPTL4,CDKN1A,HGF,IGF1,IL6,OLR1,TNFRSF18	7
Cellular Development	proliferation of pancreatic cancer cell lines	0.00114	CDKN1A,HGF,IGF1,IL6	4
Cellular Growth and Proliferation	proliferation of pancreatic cancer cell lines	0.00114	CDKN1A,HGF,IGF1,IL6	4
Cell Cycle	S phase of tumor cell lines	0.00118	CDKN1A,HGF,IGF1,IL6	4
Cell Morphology	morphology of epithelial cells	0.00121	CDKN1A,ECE1,HGF,IGF1,TEX14	5
Tissue Morphology	morphology of epithelial cells	0.00121	CDKN1A,ECE1,HGF,IGF1,TEX14	5
Behavior	spatial learning	0.00121	APOD,DBH,IGF1,IL6,RGS14	5
Cell Death	apoptosis of fibrosarcoma cell lines	0.00123	BCL2A1,CDKN1A,HGF	3
Cellular Development	proliferation of islet cells	0.00123	HGF,IGF1,PTPRVP	3
Cellular Growth and Proliferation	proliferation of islet cells	0.00123	HGF,IGF1,PTPRVP	3
Endocrine System Development and Function	proliferation of islet cells	0.00123	HGF,IGF1,PTPRVP	3
Cell Cycle	cell cycle progression of lymphoblastoid cell lines	0.00128	CDKN1A,IL6	2
Cell Cycle	cell division of hematopoietic progenitor cells	0.00128	IGF1,IL6	2
Hematological System Development and Function	cell division of hematopoietic progenitor cells	0.00128	IGF1,IL6	2
Hematopoiesis	cell division of hematopoietic progenitor cells	0.00128	IGF1,IL6	2
Cellular Growth and Proliferation	cytostasis of epithelial cells	0.00128	CDKN1A,HGF	2
Free Radical Scavenging	formation of hydrogen peroxide	0.00128	HGF,IL6	2
Small Molecule Biochemistry	formation of hydrogen peroxide	0.00128	HGF,IL6	2
Cell Morphology	morphology of brain cancer cell lines	0.00128	CDKN1A,IL6	2
Cellular Development	proliferation of skeletal muscle satellite cells	0.00128	IGF1,IL6	2
Cellular Growth and Proliferation	proliferation of skeletal muscle satellite cells	0.00128	IGF1,IL6	2
Skeletal and Muscular System Development and Function	proliferation of skeletal muscle satellite cells	0.00128	IGF1,IL6	2
Connective Tissue Development and Function	quantity of stromal cells	0.00128	CXCL13,IGF1	2
Tissue Morphology	quantity of stromal cells	0.00128	CXCL13,IGF1	2
Cellular Growth and Proliferation	stimulation of bone marrow cells	0.00128	IGF1,IL6	2
Cell-To-Cell Signaling and Interaction	stimulation of bone marrow cells	0.00128	IGF1,IL6	2
Lipid Metabolism	uptake of bile salt	0.00128	IL6,Slco1a5	2
Molecular Transport	uptake of bile salt	0.00128	IL6,Slco1a5	2
Small Molecule Biochemistry	uptake of bile salt	0.00128	IL6,Slco1a5	2
Respiratory System Development and Function	morphology of respiratory system	0.00129	ARSB,CAV2,CDKN1A,IGF1,LIPA,SPRY4	6
Inflammatory Response	cell-mediated response	0.00131	GZMH,IL6,ITK,Klrb1c (includes others),SH2D1B	5
Gene Expression	binding of synthetic promoter	0.00132	CDKN1A,HGF,IGF1	3
Cellular Development	proliferation of vascular endothelial cells	0.00133	CDKN1A,HGF,IL6,SPRY4	4
Cellular Growth and Proliferation	proliferation of vascular endothelial cells	0.00133	CDKN1A,HGF,IL6,SPRY4	4
Cardiovascular System Development and Function	proliferation of vascular endothelial cells	0.00133	CDKN1A,HGF,IL6,SPRY4	4
Organismal Development	proliferation of vascular endothelial cells	0.00133	CDKN1A,HGF,IL6,SPRY4	4
Tissue Development	proliferation of vascular endothelial cells	0.00133	CDKN1A,HGF,IL6,SPRY4	4
Hematological System Development and Function	abnormal morphology of T lymphocytes	0.00138	CDKN1A,IL6,ITK,Slco1a5	4
Cell Morphology	abnormal morphology of T lymphocytes	0.00138	CDKN1A,IL6,ITK,Slco1a5	4
Cellular Movement	localization of cells	0.00141	CXCL13,HGF,IL6	3
Cellular Function and Maintenance	localization of cells	0.00141	CXCL13,HGF,IL6	3
Cellular Movement	migration of lung cancer cell lines	0.00141	HGF,IGF1,STMN3	3
Cancer	metastatic colorectal cancer	0.00142	DUSP6,EFEMP1,GREB1,IL6,KCNK2	5
Gastrointestinal Disease	metastatic colorectal cancer	0.00142	DUSP6,EFEMP1,GREB1,IL6,KCNK2	5
Skeletal and Muscular System Development and Function	quantity of muscle cells	0.00143	CAV2,CDKN1A,IGF1,PRSS12	4
Tissue Morphology	quantity of muscle cells	0.00143	CAV2,CDKN1A,IGF1,PRSS12	4
Cell Death	cell death of cardiomyocytes	0.00146	CDKN1A,HGF,IGF1,IL6,XDH	5
Cellular Development	proliferation of liver cells	0.00146	CDKN1A,HGF,IGF1,IL6,XDH	5
Cellular Growth and Proliferation	proliferation of liver cells	0.00146	CDKN1A,HGF,IGF1,IL6,XDH	5
Hepatic System Development and Function	proliferation of liver cells	0.00146	CDKN1A,HGF,IGF1,IL6,XDH	5
Cell Death	apoptosis of muscle cell lines	0.0015	CDKN1A,HGF,IGF1	3
Cellular Development	proliferation of glomerular cells	0.0015	CDKN1A,IGF1,IL6	3
Cellular Growth and Proliferation	proliferation of glomerular cells	0.0015	CDKN1A,IGF1,IL6	3
Renal and Urological System Development and Function	proliferation of glomerular cells	0.0015	CDKN1A,IGF1,IL6	3
Cell Cycle	asymmetric division	0.00153	IGF1,IL6	2
Cell Cycle	entry into S phase of breast cancer cell lines	0.00153	IGF1,IL6	2
Cellular Growth and Proliferation	induction of tumor cell lines	0.00153	HGF,IL6	2
Cell-To-Cell Signaling and Interaction	induction of tumor cell lines	0.00153	HGF,IL6	2
Cellular Development	proliferation of lymphatic endothelial cells	0.00153	HGF,IGF1	2
Cellular Growth and Proliferation	proliferation of lymphatic endothelial cells	0.00153	HGF,IGF1	2
Cardiovascular System Development and Function	proliferation of lymphatic endothelial cells	0.00153	HGF,IGF1	2
Organismal Development	proliferation of lymphatic endothelial cells	0.00153	HGF,IGF1	2
Tissue Development	proliferation of lymphatic endothelial cells	0.00153	HGF,IGF1	2
Lymphoid Tissue Structure and Development	proliferation of lymphatic endothelial cells	0.00153	HGF,IGF1	2
Cellular Development	proliferation of synovial fibroblasts	0.00153	CDKN1A,IL6	2
Cellular Growth and Proliferation	proliferation of synovial fibroblasts	0.00153	CDKN1A,IL6	2
Connective Tissue Development and Function	proliferation of synovial fibroblasts	0.00153	CDKN1A,IL6	2
Cellular Growth and Proliferation	stimulation of cancer cells	0.00153	HGF,IL6	2
Cell-To-Cell Signaling and Interaction	stimulation of cancer cells	0.00153	HGF,IL6	2
Tumor Morphology	stimulation of cancer cells	0.00153	HGF,IL6	2
Cellular Growth and Proliferation	stimulation of regulatory T lymphocytes	0.00153	IL6,TNFRSF18	2
Hematological System Development and Function	stimulation of regulatory T lymphocytes	0.00153	IL6,TNFRSF18	2
Cell-To-Cell Signaling and Interaction	stimulation of regulatory T lymphocytes	0.00153	IL6,TNFRSF18	2
Lipid Metabolism	synthesis of androstenedione	0.00153	IGF1,IL6	2
Small Molecule Biochemistry	synthesis of androstenedione	0.00153	IGF1,IL6	2
Endocrine System Development and Function	synthesis of androstenedione	0.00153	IGF1,IL6	2
Vitamin and Mineral Metabolism	synthesis of androstenedione	0.00153	IGF1,IL6	2
Skeletal and Muscular System Development and Function	synthesis of cartilage matrix	0.00153	IGF1,IL6	2
Lipid Metabolism	quantity of steroid	0.00163	ANGPTL4,CDKN1A,DBH,HGF,IGF1,IL6,LIPA,OLR1	8
Molecular Transport	quantity of steroid	0.00163	ANGPTL4,CDKN1A,DBH,HGF,IGF1,IL6,LIPA,OLR1	8
Small Molecule Biochemistry	quantity of steroid	0.00163	ANGPTL4,CDKN1A,DBH,HGF,IGF1,IL6,LIPA,OLR1	8
Cell Morphology	morphology of cells	0.00169	ARSB,CDKN1A,CHMP5,ECE1,EGR4,GLB1,GPRIN1,HGF,IGF1,IL6,ITK,LIPA,PLCB4,RIMBP3 (includes others),Slco1a5,STMN3,TEX14	17
Cell Cycle	arrest in cell cycle progression of tumor cell lines	0.00172	BCL2A1,CDKN1A,HGF,IL6	4
Cellular Growth and Proliferation	proliferation of brain cells	0.00172	CDKN1A,HGF,IGF1,IL6	4
Nervous System Development and Function	proliferation of brain cells	0.00172	CDKN1A,HGF,IGF1,IL6	4
Cell Morphology	size of connective tissue cells	0.00172	CDKN1A,IGF1,IL6,LIPA	4
Skeletal and Muscular System Development and Function	size of muscle cells	0.00172	CAV2,CDKN1A,IGF1,IL6	4
Cell Morphology	size of muscle cells	0.00172	CAV2,CDKN1A,IGF1,IL6	4
Tissue Development	development of epithelial tissue	0.00172	ANGPTL4,CAV2,CDKN1A,ECE1,HGF,IGF1,IL6,SPRY4	8
Lipid Metabolism	concentration of cholesterol	0.00175	ANGPTL4,CDKN1A,HGF,IL6,LIPA,OLR1	6
Molecular Transport	concentration of cholesterol	0.00175	ANGPTL4,CDKN1A,HGF,IL6,LIPA,OLR1	6
Small Molecule Biochemistry	concentration of cholesterol	0.00175	ANGPTL4,CDKN1A,HGF,IL6,LIPA,OLR1	6
Hematological System Development and Function	quantity of B lymphocytes	0.00181	BCL2A1,CDKN1A,CXCL13,HGF,IL6,ITK,Slco1a5	7
Tissue Morphology	quantity of B lymphocytes	0.00181	BCL2A1,CDKN1A,CXCL13,HGF,IL6,ITK,Slco1a5	7
Humoral Immune Response	quantity of B lymphocytes	0.00181	BCL2A1,CDKN1A,CXCL13,HGF,IL6,ITK,Slco1a5	7
Organismal Functions	healing of bone	0.00181	CNN1 (includes EG:1264),IL6	2
Cellular Movement	localization of lymphocytes	0.00181	CXCL13,IL6	2
Hematological System Development and Function	localization of lymphocytes	0.00181	CXCL13,IL6	2
Immune Cell Trafficking	localization of lymphocytes	0.00181	CXCL13,IL6	2
Inflammatory Response	localization of lymphocytes	0.00181	CXCL13,IL6	2
Cellular Function and Maintenance	localization of lymphocytes	0.00181	CXCL13,IL6	2
Cell Death	apoptosis of B-lymphocyte derived cell lines	0.00184	BCL2A1,CDKN1A,IGF1,IL6	4
Cell Cycle	G1 phase of tumor cell lines	0.00193	CDKN1A,HGF,IGF1,IL6,STK38	5
Cell Death	apoptosis of T lymphocytes	0.00196	BCL2A1,CDKN1A,IGF1,IL6,ITK,TNFRSF18	6
Cell Morphology	transmembrane potential of mitochondria	0.00202	CDKN1A,CHMP5,HGF,IL6,XDH	5
Cellular Function and Maintenance	transmembrane potential of mitochondria	0.00202	CDKN1A,CHMP5,HGF,IL6,XDH	5
Cell Death	apoptosis of rhabdomyosarcoma cell lines	0.0021	CDKN1A,IGF1	2
Cell Cycle	arrest in interphase of melanoma cell lines	0.0021	CDKN1A,IL6	2
Skeletal and Muscular Disorders	damage of joint	0.0021	IL6,TNFRSF18	2
Cellular Assembly and Organization	depolymerization of actin filaments	0.0021	IGF1,SHROOM2	2
Cellular Compromise	depolymerization of actin filaments	0.0021	IGF1,SHROOM2	2
Dermatological Diseases and Conditions	loss of hair	0.0021	BCL2A1,EFEMP1	2
Cell Cycle	mitogenesis of fibroblasts	0.0021	IGF1,IL6	2
Connective Tissue Development and Function	mitogenesis of fibroblasts	0.0021	IGF1,IL6	2
Cell Cycle	mitosis of hematopoietic progenitor cells	0.0021	IGF1,IL6	2
Hematopoiesis	mitosis of hematopoietic progenitor cells	0.0021	IGF1,IL6	2
Cellular Development	proliferation of myofibroblasts	0.0021	HGF,IL6	2
Cellular Growth and Proliferation	proliferation of myofibroblasts	0.0021	HGF,IL6	2
Skeletal and Muscular System Development and Function	proliferation of myofibroblasts	0.0021	HGF,IL6	2
Free Radical Scavenging	quantity of lipid peroxide	0.0021	OLR1,XDH	2
Lipid Metabolism	quantity of lipid peroxide	0.0021	OLR1,XDH	2
Molecular Transport	quantity of lipid peroxide	0.0021	OLR1,XDH	2
Small Molecule Biochemistry	quantity of lipid peroxide	0.0021	OLR1,XDH	2
Cell Death	cell viability of connective tissue cells	0.00211	CDKN1A,IGF1,IL6,XDH	4
Hepatic System Development and Function	mass of liver	0.00211	EFEMP1,IGF1,IL6,LIPA	4
Digestive System Development and Function	mass of liver	0.00211	EFEMP1,IGF1,IL6,LIPA	4
Organ Morphology	mass of liver	0.00211	EFEMP1,IGF1,IL6,LIPA	4
Cell-To-Cell Signaling and Interaction	activation of endothelial cells	0.00214	BCL2A1,HGF,IL6	3
Cardiovascular System Development and Function	activation of endothelial cells	0.00214	BCL2A1,HGF,IL6	3
Cellular Assembly and Organization	depolymerization of filaments	0.00214	IGF1,SHROOM2,STMN3	3
Cellular Compromise	depolymerization of filaments	0.00214	IGF1,SHROOM2,STMN3	3
Protein Synthesis	quantity of hdl cholesterol in blood	0.00214	ANGPTL4,LIPA,OLR1	3
Lipid Metabolism	concentration of fatty acid	0.00228	ANGPTL4,APOD,IGF1,LIPA,OLR1,XDH	6
Molecular Transport	concentration of fatty acid	0.00228	ANGPTL4,APOD,IGF1,LIPA,OLR1,XDH	6
Small Molecule Biochemistry	concentration of fatty acid	0.00228	ANGPTL4,APOD,IGF1,LIPA,OLR1,XDH	6
Cancer	prostate cancer	0.00234	APOD,CDKN1A,DUSP2,IGF1,IL6,ISG15,ITK,KCNK2	8
Hereditary Disorder	prostate cancer	0.00234	APOD,CDKN1A,DUSP2,IGF1,IL6,ISG15,ITK,KCNK2	8
Reproductive System Disease	prostate cancer	0.00234	APOD,CDKN1A,DUSP2,IGF1,IL6,ISG15,ITK,KCNK2	8
Cellular Movement	migration of prostate cancer cell lines	0.00238	HGF,IGF1,IL6	3
Cancer	hyperproliferation	0.00239	ARSB,CDKN1A,DOK2,DUSP6,EGR4,HGF,IGF1,IL6,TNFRSF18	9
Lipid Metabolism	concentration of lipid	0.0024	ANGPTL4,APOD,CDKN1A,DBH,GLB1,HGF,IGF1,IL6,LIPA,OLR1,XDH	11
Molecular Transport	concentration of lipid	0.0024	ANGPTL4,APOD,CDKN1A,DBH,GLB1,HGF,IGF1,IL6,LIPA,OLR1,XDH	11
Small Molecule Biochemistry	concentration of lipid	0.0024	ANGPTL4,APOD,CDKN1A,DBH,GLB1,HGF,IGF1,IL6,LIPA,OLR1,XDH	11
Hepatic System Development and Function	abnormal morphology of hepatic sinusoid	0.00242	HGF,LIPA	2
Digestive System Development and Function	abnormal morphology of hepatic sinusoid	0.00242	HGF,LIPA	2
Organ Morphology	abnormal morphology of hepatic sinusoid	0.00242	HGF,LIPA	2
Cell Death	cell death of mammary cells	0.00242	IGF1,IL6	2
Cell Death	cell viability of muscle cell lines	0.00242	CDKN1A,IGF1	2
Skeletal and Muscular System Development and Function	cell viability of muscle cell lines	0.00242	CDKN1A,IGF1	2
Cellular Movement	migration of keratinocyte cancer cell lines	0.00242	HGF,IGF1	2
Cell Cycle	mitosis of breast cancer cell lines	0.00242	CDKN1A,IL6	2
DNA Replication, Recombination, and Repair	degradation of DNA	0.00255	CD53,CDKN1A,GZMH,IGF1,IL6	5
Cellular Development	proliferation of hepatoma cell lines	0.00264	CDKN1A,HGF,IGF1,IL6	4
Cellular Growth and Proliferation	proliferation of hepatoma cell lines	0.00264	CDKN1A,HGF,IGF1,IL6	4
Cell Cycle	S phase of colon cancer cell lines	0.00275	CDKN1A,IGF1	2
Cell Death	apoptosis of heart cell lines	0.00275	HGF,IGF1	2
Free Radical Scavenging	induction of reactive oxygen species	0.00275	IGF1,XDH	2
Cellular Movement	invasion of cervical cancer cell lines	0.00275	EFEMP1,HGF	2
Skeletal and Muscular System Development and Function	quantity of myofiber	0.00275	IGF1,PRSS12	2
Tissue Morphology	quantity of myofiber	0.00275	IGF1,PRSS12	2
Cell Death	apoptosis of epithelial cells	0.00285	BCL2A1,CDKN1A,HGF,IGF1,SEMA7A	5
Cell Cycle	cell cycle progression of tumor cell lines	0.00285	BCL2A1,CDKN1A,HGF,IGF1,IL6	5
Cellular Development	differentiation of osteoblasts	0.00285	CNN1 (includes EG:1264),HGF,IGF1,IL6,PTPRVP	5
Skeletal and Muscular System Development and Function	differentiation of osteoblasts	0.00285	CNN1 (includes EG:1264),HGF,IGF1,IL6,PTPRVP	5
Cellular Growth and Proliferation	proliferation of lymphatic system cells	0.00285	CDKN1A,HGF,IGF1,IL18RAP,IL6	5
Lymphoid Tissue Structure and Development	proliferation of lymphatic system cells	0.00285	CDKN1A,HGF,IGF1,IL18RAP,IL6	5
Hematological System Development and Function	priming of leukocytes	0.00292	GLB1,IGF1,IL6	3
Immune Cell Trafficking	priming of leukocytes	0.00292	GLB1,IGF1,IL6	3
Cell-To-Cell Signaling and Interaction	priming of leukocytes	0.00292	GLB1,IGF1,IL6	3
Inflammatory Response	priming of leukocytes	0.00292	GLB1,IGF1,IL6	3
Organismal Survival	mortality	0.00298	CDKN1A,HGF,IL6,ISG15	4
Cellular Development	proliferation of keratinocytes	0.00298	CDKN1A,HGF,IGF1,IL6	4
Cellular Growth and Proliferation	proliferation of keratinocytes	0.00298	CDKN1A,HGF,IGF1,IL6	4
Hair and Skin Development and Function	proliferation of keratinocytes	0.00298	CDKN1A,HGF,IGF1,IL6	4
Cancer	development of tumor	0.00304	CDKN1A,EFEMP1,HGF,IGF1,IL6	5
Cell Death	apoptosis of bone marrow cell lines	0.00307	HGF,IGF1,IL6	3
Embryonic Development	mass of kidney	0.00307	CDKN1A,EFEMP1,IGF1	3
Organ Development	mass of kidney	0.00307	CDKN1A,EFEMP1,IGF1	3
Organismal Development	mass of kidney	0.00307	CDKN1A,EFEMP1,IGF1	3
Tissue Development	mass of kidney	0.00307	CDKN1A,EFEMP1,IGF1	3
Renal and Urological System Development and Function	mass of kidney	0.00307	CDKN1A,EFEMP1,IGF1	3
Organ Morphology	mass of kidney	0.00307	CDKN1A,EFEMP1,IGF1	3
Cellular Movement	migration of colon cancer cell lines	0.00307	F2RL3,HGF,IGF1	3
Cellular Development	tubulation of endothelial cells	0.00307	ANGPTL4,HGF,OLR1	3
Cardiovascular System Development and Function	tubulation of endothelial cells	0.00307	ANGPTL4,HGF,OLR1	3
Organismal Development	tubulation of endothelial cells	0.00307	ANGPTL4,HGF,OLR1	3
Tissue Development	tubulation of endothelial cells	0.00307	ANGPTL4,HGF,OLR1	3
Cell Morphology	tubulation of endothelial cells	0.00307	ANGPTL4,HGF,OLR1	3
Neurological Disease	neuromuscular disease	0.00308	APOD,DBH,EGR4,IGF1,IGSF5,IL6,ISG15,ITLN1,KCNK2,MAPKAPK3,PTPRVP,RGS14	12
Skeletal and Muscular Disorders	neuromuscular disease	0.00308	APOD,DBH,EGR4,IGF1,IGSF5,IL6,ISG15,ITLN1,KCNK2,MAPKAPK3,PTPRVP,RGS14	12
Cell Morphology	morphology of mononuclear leukocytes	0.00311	CDKN1A,HGF,IL6,ITK,Slco1a5	5
Renal and Urological Disease	nephritis	0.00311	CDKN1A,HGF,IGF1,IL6,XDH	5
Inflammatory Response	nephritis	0.00311	CDKN1A,HGF,IGF1,IL6,XDH	5
Inflammatory Disease	nephritis	0.00311	CDKN1A,HGF,IGF1,IL6,XDH	5
Cell Cycle	arrest in interphase of brain cancer cell lines	0.00311	CDKN1A,HGF	2
Hematological System Development and Function	binding of B lymphocytes	0.00311	CXCL13,HGF	2
Cell-To-Cell Signaling and Interaction	binding of B lymphocytes	0.00311	CXCL13,HGF	2
Humoral Immune Response	binding of B lymphocytes	0.00311	CXCL13,HGF	2
Cellular Movement	cell movement of astrocytes	0.00311	HGF,IL6	2
Cell Death	cell viability of cardiomyocytes	0.00311	HGF,IGF1	2
Skeletal and Muscular System Development and Function	cell viability of cardiomyocytes	0.00311	HGF,IGF1	2
Cardiovascular System Development and Function	cell viability of cardiomyocytes	0.00311	HGF,IGF1	2
Cellular Function and Maintenance	compartmentalization of cells	0.00311	CXCL13,DOK2	2
Cellular Development	morphogenesis of kidney cell lines	0.00311	HGF,IGF1	2
Renal and Urological System Development and Function	morphogenesis of kidney cell lines	0.00311	HGF,IGF1	2
Cell Morphology	morphogenesis of kidney cell lines	0.00311	HGF,IGF1	2
Cellular Development	proliferation of multilineage progenitor cells	0.00311	IGF1,IL6	2
Cellular Growth and Proliferation	proliferation of multilineage progenitor cells	0.00311	IGF1,IL6	2
Cellular Development	proliferation of prostate cell lines	0.00311	IGF1,IL6	2
Cellular Growth and Proliferation	proliferation of prostate cell lines	0.00311	IGF1,IL6	2
Reproductive System Development and Function	proliferation of prostate cell lines	0.00311	IGF1,IL6	2
Protein Synthesis	quantity of IL-10 in blood	0.00311	IL6,OLR1	2
Cancer	tumorigenesis of skin tumor	0.00311	CDKN1A,IGF1	2
Dermatological Diseases and Conditions	tumorigenesis of skin tumor	0.00311	CDKN1A,IGF1	2
Cellular Development	differentiation of epidermal cells	0.00317	CDKN1A,HGF,IGF1,IL6	4
Hair and Skin Development and Function	differentiation of epidermal cells	0.00317	CDKN1A,HGF,IGF1,IL6	4
Cellular Movement	infiltration of myeloid cells	0.00331	HGF,IL6,ITK,LIPA,TNFRSF18	5
Hematological System Development and Function	infiltration of myeloid cells	0.00331	HGF,IL6,ITK,LIPA,TNFRSF18	5
Immune Cell Trafficking	infiltration of myeloid cells	0.00331	HGF,IL6,ITK,LIPA,TNFRSF18	5
Cardiovascular Disease	heart disease	0.00342	ARSB,CHMP5,DUSP6,ECE1,F2RL3,HGF,IGF1,IL6,KCNJ12,OLR1,XDH	11
Cell Death	cell death of muscle cells	0.00345	CDKN1A,DUSP6,HGF,IGF1,IL6,XDH	6
Nervous System Development and Function	extension of neurites	0.00345	CDKN1A,IGF1,IL6,SEMA7A	4
Cell Morphology	extension of neurites	0.00345	CDKN1A,IGF1,IL6,SEMA7A	4
Cellular Function and Maintenance	extension of neurites	0.00345	CDKN1A,IGF1,IL6,SEMA7A	4
Cellular Assembly and Organization	extension of neurites	0.00345	CDKN1A,IGF1,IL6,SEMA7A	4
Cellular Movement	cell movement of bladder cancer cell lines	0.00349	HGF,IGF1	2
Cellular Movement	invasion of connective tissue cells	0.00349	IGF1,XDH	2
Developmental Disorder	mucopolysaccharidoses	0.00349	ARSB,GLB1	2
Hereditary Disorder	mucopolysaccharidoses	0.00349	ARSB,GLB1	2
Metabolic Disease	mucopolysaccharidoses	0.00349	ARSB,GLB1	2
Cellular Development	proliferation of fibrosarcoma cell lines	0.00349	CDKN1A,HGF	2
Cellular Growth and Proliferation	proliferation of fibrosarcoma cell lines	0.00349	CDKN1A,HGF	2
Cellular Growth and Proliferation	proliferation of uterine cells	0.00349	HGF,IGF1	2
Reproductive System Development and Function	proliferation of uterine cells	0.00349	HGF,IGF1	2
Molecular Transport	secretion of glucagon	0.00349	DBH,IL6	2
Small Molecule Biochemistry	secretion of glucagon	0.00349	DBH,IL6	2
Drug Metabolism	secretion of glucagon	0.00349	DBH,IL6	2
Cellular Development	transition of cells	0.00349	DOK2,IGF1	2
Free Radical Scavenging	synthesis of reactive oxygen species	0.00361	CDKN1A,GZMH,HGF,IGF1,IL6,OLR1,XDH	7
Cell Death	activation-induced cell death	0.00369	CDKN1A,ITK,TNFRSF18	3
Cellular Development	proliferation of gonadal cell lines	0.00369	IGF1,IL6,KCNK2	3
Cellular Growth and Proliferation	proliferation of gonadal cell lines	0.00369	IGF1,IL6,KCNK2	3
Reproductive System Development and Function	proliferation of gonadal cell lines	0.00369	IGF1,IL6,KCNK2	3
Cellular Movement	leukocyte migration	0.0037	CDKN1A,CXCL13,DBH,HGF,IGF1,IL6,ITK,LIPA,OLR1,TNFRSF18,XDH	11
Immune Cell Trafficking	leukocyte migration	0.0037	CDKN1A,CXCL13,DBH,HGF,IGF1,IL6,ITK,LIPA,OLR1,TNFRSF18,XDH	11
Cell Cycle	arrest in G1 phase of tumor cell lines	0.00376	CDKN1A,IGF1,IL6,STK38	4
Cell Death	cytotoxicity of lymphocytes	0.00376	IGF1,IL6,ITK,Klrb1c (includes others)	4
Small Molecule Biochemistry	phosphorylation of L-tyrosine	0.00386	EFEMP1,IGF1,IL6,SH2D1B	4
Post-Translational Modification	phosphorylation of L-tyrosine	0.00386	EFEMP1,IGF1,IL6,SH2D1B	4
Amino Acid Metabolism	phosphorylation of L-tyrosine	0.00386	EFEMP1,IGF1,IL6,SH2D1B	4
Free Radical Scavenging	formation of reactive oxygen species	0.00386	HGF,IL6,XDH	3
Cell-To-Cell Signaling and Interaction	binding of cells	0.00387	CXCL13,HGF,IGF1,IL18RAP,IL6,ITK,ITLN1,OLR1	8
Cell Cycle	cell cycle progression of epithelial cells	0.00389	CDKN1A,IGF1	2
Neurological Disease	damage of striatum	0.00389	IGF1,IL6	2
Organismal Injury and Abnormalities	damage of striatum	0.00389	IGF1,IL6	2
Tissue Morphology	damage of striatum	0.00389	IGF1,IL6	2
Cancer	development of hepatocellular carcinoma	0.00389	HGF,IL6	2
Cellular Development	differentiation of breast cell lines	0.00389	HGF,LBH	2
Reproductive System Development and Function	differentiation of breast cell lines	0.00389	HGF,LBH	2
Cellular Development	differentiation of epithelial cell lines	0.00389	HGF,LBH	2
Hair and Skin Development and Function	differentiation of epithelial cell lines	0.00389	HGF,LBH	2
Gastrointestinal Disease	liver failure	0.00389	HGF,IL6	2
Hepatic System Disease	liver failure	0.00389	HGF,IL6	2
Hematological System Development and Function	priming of myeloid cells	0.00389	IGF1,IL6	2
Immune Cell Trafficking	priming of myeloid cells	0.00389	IGF1,IL6	2
Cell-To-Cell Signaling and Interaction	priming of myeloid cells	0.00389	IGF1,IL6	2
Inflammatory Response	priming of myeloid cells	0.00389	IGF1,IL6	2
DNA Replication, Recombination, and Repair	synthesis of genomic DNA	0.00389	CDKN1A,IGF1	2
Cancer	tumorigenesis of connective tissue cells	0.00389	CDKN1A,IL6	2
Neurological Disease	disorder of basal ganglia	0.0039	APOD,DBH,EGR4,IGF1,IGSF5,IL6,ITLN1,KCNK2,MAPKAPK3,PTPRVP,RGS14	11
Organ Morphology	morphology of genital organ	0.00397	CDKN1A,CNN1 (includes EG:1264),EFEMP1,EGR4,HGF,IGF1,TEX14	7
Reproductive System Development and Function	morphology of genital organ	0.00397	CDKN1A,CNN1 (includes EG:1264),EFEMP1,EGR4,HGF,IGF1,TEX14	7
Tissue Development	aggregation of cells	0.00399	CDKN1A,F2RL3,HGF,IGF1,IL6,TNFRSF18	6
Hematological System Development and Function	quantity of lymphocytes	0.00403	BCL2A1,CDKN1A,CXCL13,DOK2,HGF,IGF1,IL6,ISG15,ITK,Slco1a5	10
Tissue Morphology	quantity of lymphocytes	0.00403	BCL2A1,CDKN1A,CXCL13,DOK2,HGF,IGF1,IL6,ISG15,ITK,Slco1a5	10
Cancer	hyperproliferation of blood cells	0.00421	DOK2,IL6,TNFRSF18	3
Cellular Growth and Proliferation	proliferation of gonadal cells	0.00421	CDKN1A,HGF,IGF1	3
Cellular Development	proliferation of hepatocytes	0.0043	CDKN1A,HGF,IGF1,IL6	4
Cellular Growth and Proliferation	proliferation of hepatocytes	0.0043	CDKN1A,HGF,IGF1,IL6	4
Hepatic System Development and Function	proliferation of hepatocytes	0.0043	CDKN1A,HGF,IGF1,IL6	4
Tissue Morphology	size of infarct	0.0043	DUSP6,HGF,IL6,OLR1	4
Cardiovascular Disease	size of infarct	0.0043	DUSP6,HGF,IL6,OLR1	4
Embryonic Development	formation of acrosome	0.00431	ITK,RIMBP3 (includes others)	2
Organ Development	formation of acrosome	0.00431	ITK,RIMBP3 (includes others)	2
Organismal Development	formation of acrosome	0.00431	ITK,RIMBP3 (includes others)	2
Tissue Development	formation of acrosome	0.00431	ITK,RIMBP3 (includes others)	2
Cellular Assembly and Organization	formation of acrosome	0.00431	ITK,RIMBP3 (includes others)	2
Reproductive System Development and Function	formation of acrosome	0.00431	ITK,RIMBP3 (includes others)	2
Cellular Movement	homing of lymphatic system cells	0.00431	CXCL13,HGF	2
Immune Cell Trafficking	homing of lymphatic system cells	0.00431	CXCL13,HGF	2
Lymphoid Tissue Structure and Development	homing of lymphatic system cells	0.00431	CXCL13,HGF	2
Hematological System Development and Function	modification of T lymphocytes	0.00431	IGF1,TNFRSF18	2
Cell Morphology	modification of T lymphocytes	0.00431	IGF1,TNFRSF18	2
Infectious Disease	release of HIV-1	0.00431	CHMP5,ISG15	2
Cellular Movement	invasion of cancer cells	0.00439	CD53,HGF,IGF1	3
Tumor Morphology	invasion of cancer cells	0.00439	CD53,HGF,IGF1	3
Small Molecule Biochemistry	synthesis of amine	0.00439	DBH,IL6,Klrb1c (includes others)	3
Cellular Development	proliferation of stem cells	0.00442	CDKN1A,HGF,IGF1,IL6	4
Cellular Growth and Proliferation	proliferation of stem cells	0.00442	CDKN1A,HGF,IGF1,IL6	4
Neurological Disease	progressive motor neuropathy	0.00447	APOD,DBH,IGF1,IGSF5,IL6,ISG15,ITLN1	7
Lipid Metabolism	synthesis of progesterone	0.00458	HGF,IGF1,IL6	3
Small Molecule Biochemistry	synthesis of progesterone	0.00458	HGF,IGF1,IL6	3
Endocrine System Development and Function	synthesis of progesterone	0.00458	HGF,IGF1,IL6	3
Vitamin and Mineral Metabolism	synthesis of progesterone	0.00458	HGF,IGF1,IL6	3
Drug Metabolism	synthesis of progesterone	0.00458	HGF,IGF1,IL6	3
Cancer	genital tumor	0.00469	APOD,CDKN1A,DUSP2,HGF,IGF1,IL6,ISG15,ITK,ITLN1,KCNJ12,KCNK2	11
Reproductive System Disease	genital tumor	0.00469	APOD,CDKN1A,DUSP2,HGF,IGF1,IL6,ISG15,ITK,ITLN1,KCNJ12,KCNK2	11
Cancer	lung cancer	0.0047	ANGPTL4,CDKN1A,CXCL13,DUSP6,HGF,IGF1,KCNJ12,STMN3	8
Hereditary Disorder	lung cancer	0.0047	ANGPTL4,CDKN1A,CXCL13,DUSP6,HGF,IGF1,KCNJ12,STMN3	8
Respiratory Disease	lung cancer	0.0047	ANGPTL4,CDKN1A,CXCL13,DUSP6,HGF,IGF1,KCNJ12,STMN3	8
Renal and Urological Disease	autoimmune glomerulonephritis	0.00474	CDKN1A,IL6	2
Inflammatory Response	autoimmune glomerulonephritis	0.00474	CDKN1A,IL6	2
Inflammatory Disease	autoimmune glomerulonephritis	0.00474	CDKN1A,IL6	2
Immunological Disease	autoimmune glomerulonephritis	0.00474	CDKN1A,IL6	2
Cellular Movement	cell movement of carcinoma cells	0.00474	HGF,IL6	2
Organismal Injury and Abnormalities	chronic stable angina	0.00474	KCNJ12,XDH	2
Cardiovascular Disease	chronic stable angina	0.00474	KCNJ12,XDH	2
Cellular Development	differentiation of exocrine cells	0.00474	CDKN1A,IGF1	2
Cellular Movement	invasion of carcinoma cells	0.00474	CD53,HGF	2
Tumor Morphology	invasion of carcinoma cells	0.00474	CD53,HGF	2
Cancer	metastasis of melanoma cell lines	0.00474	ANGPTL4,CNN1 (includes EG:1264)	2
Cellular Movement	migration of pancreatic cancer cell lines	0.00474	HGF,IGF1	2
Cellular Development	proliferation of mesenchymal stem cells	0.00474	HGF,IGF1	2
Cellular Growth and Proliferation	proliferation of mesenchymal stem cells	0.00474	HGF,IGF1	2
Lymphoid Tissue Structure and Development	proliferation of mesenchymal stem cells	0.00474	HGF,IGF1	2
Cellular Development	regeneration of neurons	0.00474	IGF1,IL6	2
Cell Death	regeneration of neurons	0.00474	IGF1,IL6	2
Nervous System Development and Function	regeneration of neurons	0.00474	IGF1,IL6	2
Skeletal and Muscular Disorders	damage of bone	0.00477	IGF1,IL6,TNFRSF18	3
Organismal Injury and Abnormalities	damage of bone	0.00477	IGF1,IL6,TNFRSF18	3
Tissue Morphology	damage of bone	0.00477	IGF1,IL6,TNFRSF18	3
Connective Tissue Disorders	damage of bone	0.00477	IGF1,IL6,TNFRSF18	3
Cell Cycle	arrest in interphase of tumor cell lines	0.00483	CDKN1A,HGF,IGF1,IL6,STK38	5
Neurological Disease	movement disorder	0.00484	APOD,DBH,EGR4,GLB1,IGF1,IGSF5,IL6,ITLN1,KCNK2,MAPKAPK3,PLCB4,PTPRVP,RGS14	13
Hematological System Development and Function	activation of lymphocytes	0.00489	CDKN1A,GLB1,IGF1,IL6,ITK,Klrb1c (includes others),TNFRSF18	7
Immune Cell Trafficking	activation of lymphocytes	0.00489	CDKN1A,GLB1,IGF1,IL6,ITK,Klrb1c (includes others),TNFRSF18	7
Cell-To-Cell Signaling and Interaction	activation of lymphocytes	0.00489	CDKN1A,GLB1,IGF1,IL6,ITK,Klrb1c (includes others),TNFRSF18	7
Inflammatory Response	activation of lymphocytes	0.00489	CDKN1A,GLB1,IGF1,IL6,ITK,Klrb1c (includes others),TNFRSF18	7
Organ Morphology	morphology of seminiferous tubules	0.0049	EGR4,HGF,IGF1,TEX14	4
Reproductive System Development and Function	morphology of seminiferous tubules	0.0049	EGR4,HGF,IGF1,TEX14	4
Cancer	hyperplasia	0.00492	ARSB,CDKN1A,DOK2,DUSP6,EGR4,HGF,IGF1,IL6	8
Renal and Urological Disease	AA amyloidosis of kidney	0.00494	IL6	1
Metabolic Disease	AA amyloidosis of kidney	0.00494	IL6	1
Metabolic Disease	AA amyloidosis of liver	0.00494	IL6	1
Gastrointestinal Disease	AA amyloidosis of liver	0.00494	IL6	1
Hepatic System Disease	AA amyloidosis of liver	0.00494	IL6	1
Metabolic Disease	AA amyloidosis of spleen	0.00494	IL6	1
Immunological Disease	AA amyloidosis of spleen	0.00494	IL6	1
Infectious Disease	B cell lymphoproliferative disorder	0.00494	IL6	1
Immunological Disease	B cell lymphoproliferative disorder	0.00494	IL6	1
Cell Cycle	G1 checkpoint of epithelial cells	0.00494	PTPRVP	1
Cell Cycle	G1/S phase transition of myeloma cell lines	0.00494	IL6	1
Neurological Disease	GM1 gangliosidosis type 3	0.00494	GLB1	1
Developmental Disorder	GM1 gangliosidosis type 3	0.00494	GLB1	1
Hereditary Disorder	GM1 gangliosidosis type 3	0.00494	GLB1	1
Metabolic Disease	GM1 gangliosidosis type 3	0.00494	GLB1	1
Cell-To-Cell Signaling and Interaction	Th2 immune response of leukemia cell lines	0.00494	ITK	1
Inflammatory Response	Th2 immune response of leukemia cell lines	0.00494	ITK	1
Developmental Disorder	Wolman disease	0.00494	LIPA	1
Hereditary Disorder	Wolman disease	0.00494	LIPA	1
Metabolic Disease	Wolman disease	0.00494	LIPA	1
Skeletal and Muscular Disorders	X-linked myopathy with excessive autophagia	0.00494	VMA21 (includes EG:100040883)	1
Hereditary Disorder	X-linked myopathy with excessive autophagia	0.00494	VMA21 (includes EG:100040883)	1
Tissue Morphology	abnormal morphology of interscapular fat pad	0.00494	LIPA	1
Hematological System Development and Function	abnormal morphology of natural killer T lymphocytes	0.00494	ITK	1
Cell Morphology	abnormal morphology of natural killer T lymphocytes	0.00494	ITK	1
Lipid Metabolism	accumulation of asialo GM1 ganglioside	0.00494	GLB1	1
Molecular Transport	accumulation of asialo GM1 ganglioside	0.00494	GLB1	1
Small Molecule Biochemistry	accumulation of asialo GM1 ganglioside	0.00494	GLB1	1
Lipid Metabolism	accumulation of ganglioside GD1a	0.00494	GLB1	1
Molecular Transport	accumulation of ganglioside GD1a	0.00494	GLB1	1
Small Molecule Biochemistry	accumulation of ganglioside GD1a	0.00494	GLB1	1
Molecular Transport	accumulation of keratan sulfate	0.00494	GLB1	1
Small Molecule Biochemistry	accumulation of keratan sulfate	0.00494	GLB1	1
Carbohydrate Metabolism	accumulation of keratan sulfate	0.00494	GLB1	1
Small Molecule Biochemistry	accumulation of leucine	0.00494	IGF1	1
Amino Acid Metabolism	accumulation of leucine	0.00494	IGF1	1
Tissue Development	accumulation of myeloma cell lines	0.00494	IL6	1
Nervous System Development and Function	activation of adenohypophysis	0.00494	IL6	1
Organ Development	activation of adenohypophysis	0.00494	IL6	1
Lipid Metabolism	activation of diacylglycerol	0.00494	HGF	1
Small Molecule Biochemistry	activation of diacylglycerol	0.00494	HGF	1
Cell-To-Cell Signaling and Interaction	activation of mucosa cells	0.00494	CDKN1A	1
Cell-To-Cell Signaling and Interaction	adhesion of multiple myeloma cells	0.00494	IGF1	1
Tissue Development	adhesion of multiple myeloma cells	0.00494	IGF1	1
Tumor Morphology	adhesion of multiple myeloma cells	0.00494	IGF1	1
Cellular Compromise	adhesion of multiple myeloma cells	0.00494	IGF1	1
Cellular Growth and Proliferation	allostimulation of T lymphocytes	0.00494	IL6	1
Hematological System Development and Function	allostimulation of T lymphocytes	0.00494	IL6	1
Cell-To-Cell Signaling and Interaction	allostimulation of T lymphocytes	0.00494	IL6	1
Inflammatory Response	allostimulation of T lymphocytes	0.00494	IL6	1
Nervous System Development and Function	angiogenesis of cerebellum	0.00494	IL6	1
Cardiovascular System Development and Function	angiogenesis of cerebellum	0.00494	IL6	1
Embryonic Development	angiogenesis of cerebellum	0.00494	IL6	1
Organ Development	angiogenesis of cerebellum	0.00494	IL6	1
Organismal Development	angiogenesis of cerebellum	0.00494	IL6	1
Tissue Development	angiogenesis of cerebellum	0.00494	IL6	1
Cell-To-Cell Signaling and Interaction	antibody-dependent cell-mediated cytotoxicity of lymphoma cell lines	0.00494	GZMH	1
Inflammatory Response	antibody-dependent cell-mediated cytotoxicity of lymphoma cell lines	0.00494	GZMH	1
Humoral Immune Response	antibody-dependent cell-mediated cytotoxicity of lymphoma cell lines	0.00494	GZMH	1
Cell Cycle	antiproliferative response of smooth muscle cells	0.00494	CDKN1A	1
Cellular Growth and Proliferation	antiproliferative response of smooth muscle cells	0.00494	CDKN1A	1
Cell Death	apoptosis of HCAEC cells	0.00494	OLR1	1
Skeletal and Muscular System Development and Function	area of gracilis anterior muscle	0.00494	IGF1	1
Organ Morphology	area of gracilis anterior muscle	0.00494	IGF1	1
Skeletal and Muscular System Development and Function	area of gracilis posterior muscle	0.00494	IGF1	1
Organ Morphology	area of gracilis posterior muscle	0.00494	IGF1	1
Skeletal and Muscular System Development and Function	area of junctional folds	0.00494	IGF1	1
Cell Morphology	area of junctional folds	0.00494	IGF1	1
Cell Morphology	area of lamellipodia	0.00494	IGF1	1
Cellular Assembly and Organization	area of lamellipodia	0.00494	IGF1	1
Organismal Injury and Abnormalities	area of wound	0.00494	HGF	1
Cell Cycle	arrest in G0 phase of fibroblasts	0.00494	CDKN1A	1
Connective Tissue Development and Function	arrest in G0 phase of fibroblasts	0.00494	CDKN1A	1
Cell Cycle	arrest in G0/G1 phase transition of neuroblastoma cells	0.00494	CDKN1A	1
Cell Cycle	arrest in G2/M phase of myeloma cell lines	0.00494	IL6	1
Cell Cycle	arrest in cell cycle progression of synovial fibroblasts	0.00494	CDKN1A	1
Connective Tissue Development and Function	arrest in cell cycle progression of synovial fibroblasts	0.00494	CDKN1A	1
Cellular Development	arrest in growth of melanoma cell lines	0.00494	IL6	1
Cellular Growth and Proliferation	arrest in growth of melanoma cell lines	0.00494	IL6	1
Cell-To-Cell Signaling and Interaction	association of kidney cell lines	0.00494	IGF1	1
Renal and Urological System Development and Function	association of kidney cell lines	0.00494	IGF1	1
Infectious Disease	bacteremia of blood	0.00494	TNFRSF18	1
Connective Tissue Disorders	bacteremia of blood	0.00494	TNFRSF18	1
Hematological Disease	bacteremia of blood	0.00494	TNFRSF18	1
Gastrointestinal Disease	biliary fibrosis	0.00494	IL6	1
Hepatic System Disease	biliary fibrosis	0.00494	IL6	1
Cell-To-Cell Signaling and Interaction	binding of endocrine cell lines	0.00494	HGF	1
Endocrine System Development and Function	binding of endocrine cell lines	0.00494	HGF	1
Cell-To-Cell Signaling and Interaction	binding of thyroid tumor cell lines	0.00494	HGF	1
Connective Tissue Development and Function	bone mineral content of trabecular layer	0.00494	IGF1	1
Skeletal and Muscular System Development and Function	bone mineral content of trabecular layer	0.00494	IGF1	1
Cellular Development	branching morphogenesis of ovarian cancer cell lines	0.00494	HGF	1
Embryonic Development	branching morphogenesis of ovarian cancer cell lines	0.00494	HGF	1
Cell Morphology	branching morphogenesis of ovarian cancer cell lines	0.00494	HGF	1
Cellular Development	branching of prostate cancer cell lines	0.00494	HGF	1
Embryonic Development	branching of prostate cancer cell lines	0.00494	HGF	1
Cell Morphology	branching of prostate cancer cell lines	0.00494	HGF	1
Cell Cycle	cell cycle progression of colon carcinoma cells	0.00494	CDKN1A	1
Cell Cycle	cell cycle progression of mammary tumor cells	0.00494	IGF1	1
Cell Cycle	cell division of breast cancer cell lines	0.00494	IGF1	1
Cellular Movement	cell movement of luminal epithelial cells	0.00494	HGF	1
Cellular Movement	cell movement of myoepithelial cells	0.00494	HGF	1
Skeletal and Muscular System Development and Function	cell movement of myoepithelial cells	0.00494	HGF	1
Cell-To-Cell Signaling and Interaction	cell-cell contact of ovarian surface epithelial cells	0.00494	HGF	1
Tissue Development	cell-cell contact of ovarian surface epithelial cells	0.00494	HGF	1
Connective Tissue Development and Function	cell-cell contact of synovial cells	0.00494	IL6	1
Cell-To-Cell Signaling and Interaction	cell-cell contact of synovial cells	0.00494	IL6	1
Tissue Development	cell-cell contact of synovial cells	0.00494	IL6	1
Cellular Movement	chemotaxis of B-1 lymphocytes	0.00494	CXCL13	1
Hematological System Development and Function	chemotaxis of B-1 lymphocytes	0.00494	CXCL13	1
Immune Cell Trafficking	chemotaxis of B-1 lymphocytes	0.00494	CXCL13	1
Inflammatory Response	chemotaxis of B-1 lymphocytes	0.00494	CXCL13	1
Humoral Immune Response	chemotaxis of B-1 lymphocytes	0.00494	CXCL13	1
Antigen Presentation	chemotaxis of B-1 lymphocytes	0.00494	CXCL13	1
Cellular Movement	chemotaxis of mesenchymal stem cells	0.00494	HGF	1
Immune Cell Trafficking	chemotaxis of mesenchymal stem cells	0.00494	HGF	1
Hematopoiesis	chemotaxis of mesenchymal stem cells	0.00494	HGF	1
Inflammatory Response	chemotaxis of mesenchymal stem cells	0.00494	HGF	1
Lymphoid Tissue Structure and Development	chemotaxis of mesenchymal stem cells	0.00494	HGF	1
Developmental Disorder	cholesteryl ester storage disease	0.00494	LIPA	1
Hereditary Disorder	cholesteryl ester storage disease	0.00494	LIPA	1
Metabolic Disease	cholesteryl ester storage disease	0.00494	LIPA	1
Tissue Morphology	collapse of epithelial tissue	0.00494	XDH	1
Cellular Growth and Proliferation	colony formation of sarcoma cell lines	0.00494	HGF	1
Skeletal and Muscular System Development and Function	contraction of extensor digitorum longus muscle	0.00494	IGF1	1
Organ Morphology	contraction of extensor digitorum longus muscle	0.00494	IGF1	1
Lipid Metabolism	degradation of cholesterol ester	0.00494	LIPA	1
Small Molecule Biochemistry	degradation of cholesterol ester	0.00494	LIPA	1
Vitamin and Mineral Metabolism	degradation of cholesterol ester	0.00494	LIPA	1
Cell Cycle	delay in G2 phase of colon carcinoma cells	0.00494	CDKN1A	1
Cell Cycle	delay in cell cycle progression of colon cancer cell lines	0.00494	CDKN1A	1
Skeletal and Muscular System Development and Function	density of junctional folds	0.00494	IGF1	1
Nervous System Development and Function	density of junctional folds	0.00494	IGF1	1
Cell-To-Cell Signaling and Interaction	density of junctional folds	0.00494	IGF1	1
Tissue Development	density of junctional folds	0.00494	IGF1	1
Cellular Function and Maintenance	density of junctional folds	0.00494	IGF1	1
Cellular Assembly and Organization	density of junctional folds	0.00494	IGF1	1
Nervous System Development and Function	depletion of myelin sheath	0.00494	IGF1	1
Cellular Compromise	depletion of myelin sheath	0.00494	IGF1	1
Cardiovascular System Development and Function	depolarization of aorta	0.00494	IGF1	1
Cellular Function and Maintenance	depolarization of aorta	0.00494	IGF1	1
Cellular Compromise	destruction of photoreceptors	0.00494	GLB1	1
Organismal Injury and Abnormalities	development of aberrant crypt foci	0.00494	CDKN1A	1
Gastrointestinal Disease	development of aberrant crypt foci	0.00494	CDKN1A	1
Cellular Development	development of enteric neurons	0.00494	ECE1	1
Nervous System Development and Function	development of enteric neurons	0.00494	ECE1	1
Tissue Development	development of enteric neurons	0.00494	ECE1	1
Digestive System Development and Function	development of enteric neurons	0.00494	ECE1	1
Cancer	development of large-cell follicular lymphoma	0.00494	IL6	1
Immunological Disease	development of large-cell follicular lymphoma	0.00494	IL6	1
Embryonic Development	development of milky spot	0.00494	CXCL13	1
Organ Development	development of milky spot	0.00494	CXCL13	1
Organismal Development	development of milky spot	0.00494	CXCL13	1
Tissue Development	development of milky spot	0.00494	CXCL13	1
Lymphoid Tissue Structure and Development	development of milky spot	0.00494	CXCL13	1
Cellular Development	differentiation of B lymphoblastoid cell lines	0.00494	IL6	1
Cellular Development	differentiation of cardiac fibroblasts	0.00494	CDKN1A	1
Connective Tissue Development and Function	differentiation of cardiac fibroblasts	0.00494	CDKN1A	1
Cellular Development	differentiation of microvascular endothelial cells	0.00494	IGF1	1
Cardiovascular System Development and Function	differentiation of microvascular endothelial cells	0.00494	IGF1	1
Reproductive System Disease	disorganization of ovary	0.00494	ERMP1	1
Renal and Urological System Development and Function	dispersal of kidney cell lines	0.00494	HGF	1
Tissue Morphology	dissociation of epithelial tissue	0.00494	HGF	1
Cellular Assembly and Organization	distribution of late endosomes	0.00494	CHMP5	1
Developmental Disorder	dopamine beta-hydroxylase deficiency	0.00494	DBH	1
Hereditary Disorder	dopamine beta-hydroxylase deficiency	0.00494	DBH	1
Metabolic Disease	dopamine beta-hydroxylase deficiency	0.00494	DBH	1
Cell-To-Cell Signaling and Interaction	downregulation of norepinephrine	0.00494	IL6	1
Small Molecule Biochemistry	downregulation of norepinephrine	0.00494	IL6	1
Organismal Injury and Abnormalities	edema of vascular endothelial cells	0.00494	HGF	1
Cellular Function and Maintenance	endocytosis of milk fat globules	0.00494	XDH	1
Cellular Assembly and Organization	endocytosis of milk fat globules	0.00494	XDH	1
Organ Morphology	enlargement of skeletal muscle	0.00494	IGF1	1
Cell Cycle	entry into G1 phase of fibroblasts	0.00494	CDKN1A	1
Connective Tissue Development and Function	entry into G1 phase of fibroblasts	0.00494	CDKN1A	1
Skeletal and Muscular Disorders	fibrosis of diaphragm	0.00494	IGF1	1
Organismal Injury and Abnormalities	fibrosis of diaphragm	0.00494	IGF1	1
Respiratory Disease	fibrosis of diaphragm	0.00494	IGF1	1
Skeletal and Muscular System Development and Function	formation of endosteum	0.00494	IGF1	1
Tissue Development	formation of endosteum	0.00494	IGF1	1
Organismal Injury and Abnormalities	formation of glial scar	0.00494	HGF	1
Nervous System Development and Function	formation of mitral cell layer	0.00494	IGF1	1
Organ Development	formation of mitral cell layer	0.00494	IGF1	1
Organ Development	formation of testicular cord	0.00494	HGF	1
Reproductive System Development and Function	formation of testicular cord	0.00494	HGF	1
Cellular Development	growth of luminal epithelial cells	0.00494	HGF	1
Cellular Growth and Proliferation	growth of luminal epithelial cells	0.00494	HGF	1
Tissue Development	growth of white matter	0.00494	IL6	1
Organismal Functions	homeothermy	0.00494	DBH	1
Cancer	hyperplasia of adrenal medulla	0.00494	IL6	1
Endocrine System Disorders	hyperplasia of adrenal medulla	0.00494	IL6	1
Cancer	hyperplasia of diaphragm	0.00494	IGF1	1
Skeletal and Muscular Disorders	hyperplasia of diaphragm	0.00494	IGF1	1
Respiratory Disease	hyperplasia of diaphragm	0.00494	IGF1	1
Cancer	hyperplasia of parietal epithelial cells	0.00494	CDKN1A	1
Renal and Urological Disease	hyperplasia of parietal epithelial cells	0.00494	CDKN1A	1
Cancer	hyperproliferation of effector lymphocytes	0.00494	IL6	1
Skeletal and Muscular Disorders	hypertrophy of diaphragm	0.00494	IGF1	1
Developmental Disorder	hypertrophy of diaphragm	0.00494	IGF1	1
Respiratory Disease	hypertrophy of diaphragm	0.00494	IGF1	1
Developmental Disorder	hypertrophy of mammary duct	0.00494	IGF1	1
Reproductive System Disease	hypertrophy of mammary duct	0.00494	IGF1	1
Small Molecule Biochemistry	inactivation of 6-mercaptopurine	0.00494	XDH	1
Drug Metabolism	inactivation of 6-mercaptopurine	0.00494	XDH	1
Nucleic Acid Metabolism	inactivation of 6-mercaptopurine	0.00494	XDH	1
Cellular Development	inactivation of regulatory T lymphocytes	0.00494	IL6	1
Hematological System Development and Function	inactivation of regulatory T lymphocytes	0.00494	IL6	1
Small Molecule Biochemistry	incorporation of L-tyrosine	0.00494	IGF1	1
Protein Synthesis	incorporation of L-tyrosine	0.00494	IGF1	1
Amino Acid Metabolism	incorporation of L-tyrosine	0.00494	IGF1	1
Cellular Growth and Proliferation	induction of colon carcinoma cells	0.00494	HGF	1
Cell-To-Cell Signaling and Interaction	induction of colon carcinoma cells	0.00494	HGF	1
Tumor Morphology	induction of colon carcinoma cells	0.00494	HGF	1
Cellular Growth and Proliferation	induction of hepatoma cell lines	0.00494	HGF	1
Cell-To-Cell Signaling and Interaction	induction of hepatoma cell lines	0.00494	HGF	1
Cellular Growth and Proliferation	induction of kidney cell lines	0.00494	HGF	1
Cell-To-Cell Signaling and Interaction	induction of kidney cell lines	0.00494	HGF	1
Renal and Urological System Development and Function	induction of kidney cell lines	0.00494	HGF	1
Neurological Disease	infarction of neurons	0.00494	IGF1	1
Cardiovascular Disease	infarction of neurons	0.00494	IGF1	1
Infectious Disease	infection by Chikungunya virus	0.00494	ISG15	1
Skeletal and Muscular System Development and Function	inflammatory response of skeletal muscle	0.00494	IGF1	1
Inflammatory Response	inflammatory response of skeletal muscle	0.00494	IGF1	1
Cellular Movement	influx of eosinophils	0.00494	ITK	1
Hematological System Development and Function	influx of eosinophils	0.00494	ITK	1
Immune Cell Trafficking	influx of eosinophils	0.00494	ITK	1
Hypersensitivity Response	influx of eosinophils	0.00494	ITK	1
Organismal Injury and Abnormalities	inguinal hernia	0.00494	EFEMP1	1
Cellular Growth and Proliferation	inhibition of Schwann cells	0.00494	IGF1	1
Nervous System Development and Function	inhibition of Schwann cells	0.00494	IGF1	1
Lipid Metabolism	inhibition of dinoprost	0.00494	IGF1	1
Small Molecule Biochemistry	inhibition of dinoprost	0.00494	IGF1	1
Cellular Growth and Proliferation	inhibition of hepatoma cell lines	0.00494	IL6	1
Lipid Metabolism	inhibition of thromboxane B2	0.00494	IGF1	1
Small Molecule Biochemistry	inhibition of thromboxane B2	0.00494	IGF1	1
Cell Cycle	initiation of G2/M phase transition of brain cancer cell lines	0.00494	CDKN1A	1
Skeletal and Muscular Disorders	initiation of collagen-induced arthritis	0.00494	IL6	1
Inflammatory Disease	initiation of collagen-induced arthritis	0.00494	IL6	1
Connective Tissue Disorders	initiation of collagen-induced arthritis	0.00494	IL6	1
Cell Cycle	initiation of duplication of centrosome	0.00494	CDKN1A	1
Cellular Function and Maintenance	initiation of duplication of centrosome	0.00494	CDKN1A	1
Cellular Assembly and Organization	initiation of duplication of centrosome	0.00494	CDKN1A	1
DNA Replication, Recombination, and Repair	initiation of duplication of centrosome	0.00494	CDKN1A	1
Skeletal and Muscular Disorders	injury of anterior tibial muscle	0.00494	IGF1	1
Organismal Injury and Abnormalities	injury of anterior tibial muscle	0.00494	IGF1	1
Tissue Morphology	injury of anterior tibial muscle	0.00494	IGF1	1
Developmental Disorder	insulin-like growth 1 factor deficiency	0.00494	IGF1	1
Hereditary Disorder	insulin-like growth 1 factor deficiency	0.00494	IGF1	1
Cellular Function and Maintenance	integration of bone marrow cells	0.00494	IGF1	1
Skeletal and Muscular System Development and Function	integrity of muscle	0.00494	IGF1	1
Cell-To-Cell Signaling and Interaction	integrity of zonula adherens	0.00494	HGF	1
Cellular Movement	invasion of melanocytes	0.00494	HGF	1
Cardiovascular System Development and Function	length of artery	0.00494	HGF	1
Tissue Morphology	length of artery	0.00494	HGF	1
Organismal Injury and Abnormalities	leukocytosis of plasma cells	0.00494	IL6	1
Immunological Disease	leukocytosis of plasma cells	0.00494	IL6	1
Hematological Disease	leukocytosis of plasma cells	0.00494	IL6	1
Molecular Transport	localization of G-actin	0.00494	HGF	1
Cellular Function and Maintenance	localization of G-actin	0.00494	HGF	1
Cellular Assembly and Organization	localization of G-actin	0.00494	HGF	1
Protein Synthesis	localization of G-actin	0.00494	HGF	1
Protein Trafficking	localization of G-actin	0.00494	HGF	1
Cellular Movement	localization of melanoblasts	0.00494	HGF	1
Embryonic Development	localization of melanoblasts	0.00494	HGF	1
Cellular Function and Maintenance	localization of melanoblasts	0.00494	HGF	1
Cell Death	loss of projection neurons	0.00494	IGF1	1
Nervous System Development and Function	loss of projection neurons	0.00494	IGF1	1
Neurological Disease	lyme neuroborreliosis	0.00494	CXCL13	1
Infectious Disease	lyme neuroborreliosis	0.00494	CXCL13	1
Cellular Function and Maintenance	maintenance of natural killer T lymphocytes	0.00494	ITK	1
Neurological Disease	malattia leventinese	0.00494	EFEMP1	1
Ophthalmic Disease	malattia leventinese	0.00494	EFEMP1	1
Hereditary Disorder	malattia leventinese	0.00494	EFEMP1	1
Organismal Development	mass of submandibular gland	0.00494	IGF1	1
Digestive System Development and Function	mass of submandibular gland	0.00494	IGF1	1
Organ Morphology	mass of submandibular gland	0.00494	IGF1	1
Neurological Disease	melanosis of central nervous system	0.00494	HGF	1
Dermatological Diseases and Conditions	melanosis of central nervous system	0.00494	HGF	1
Lipid Metabolism	metabolism of cholesterol ester	0.00494	LIPA	1
Small Molecule Biochemistry	metabolism of cholesterol ester	0.00494	LIPA	1
Vitamin and Mineral Metabolism	metabolism of cholesterol ester	0.00494	LIPA	1
Cellular Function and Maintenance	metabolism of endothelial cells	0.00494	IGF1	1
Small Molecule Biochemistry	metabolism of glycolic acid	0.00494	IGF1	1
Cancer	metastasis of sarcoma cell lines	0.00494	HGF	1
Cellular Movement	migration of B-1 lymphocytes	0.00494	CXCL13	1
Hematological System Development and Function	migration of B-1 lymphocytes	0.00494	CXCL13	1
Immune Cell Trafficking	migration of B-1 lymphocytes	0.00494	CXCL13	1
Humoral Immune Response	migration of B-1 lymphocytes	0.00494	CXCL13	1
Connective Tissue Development and Function	mineralization of long bones	0.00494	IGF1	1
Skeletal and Muscular System Development and Function	mineralization of long bones	0.00494	IGF1	1
Embryonic Development	mineralization of long bones	0.00494	IGF1	1
Organ Development	mineralization of long bones	0.00494	IGF1	1
Organismal Development	mineralization of long bones	0.00494	IGF1	1
Tissue Development	mineralization of long bones	0.00494	IGF1	1
Cell Cycle	mitogenesis of neurons	0.00494	IGF1	1
Cell Cycle	mitosis of myofibroblasts	0.00494	HGF	1
Hematological System Development and Function	modulation of regulatory T lymphocytes	0.00494	TNFRSF18	1
Cell Morphology	modulation of regulatory T lymphocytes	0.00494	TNFRSF18	1
Cell Morphology	morphology of bladder cancer cell lines	0.00494	CDKN1A	1
Organismal Development	morphology of mammary gland tissue	0.00494	HGF	1
Tissue Development	morphology of mammary gland tissue	0.00494	HGF	1
Organ Morphology	morphology of mammary gland tissue	0.00494	HGF	1
Tissue Morphology	morphology of mammary gland tissue	0.00494	HGF	1
Reproductive System Development and Function	morphology of mammary gland tissue	0.00494	HGF	1
Neurological Disease	mucopolysaccharidosis type VI	0.00494	ARSB	1
Developmental Disorder	mucopolysaccharidosis type VI	0.00494	ARSB	1
Hereditary Disorder	mucopolysaccharidosis type VI	0.00494	ARSB	1
Metabolic Disease	mucopolysaccharidosis type VI	0.00494	ARSB	1
Skeletal and Muscular Disorders	mucopolysaccharidosis, mps-iv-b	0.00494	GLB1	1
Developmental Disorder	mucopolysaccharidosis, mps-iv-b	0.00494	GLB1	1
Hereditary Disorder	mucopolysaccharidosis, mps-iv-b	0.00494	GLB1	1
Metabolic Disease	mucopolysaccharidosis, mps-iv-b	0.00494	GLB1	1
Connective Tissue Disorders	mucopolysaccharidosis, mps-iv-b	0.00494	GLB1	1
Skeletal and Muscular System Development and Function	muscularization of arterial tree	0.00494	IL6	1
Ophthalmic Disease	neovascular glaucoma of eye	0.00494	IGF1	1
Cardiovascular System Development and Function	neovascularization of granuloma	0.00494	HGF	1
Organismal Development	neovascularization of granuloma	0.00494	HGF	1
Cell Cycle	neurite outgrowth stage	0.00494	IGF1	1
Cell Death	neuroprotection of cerebral cortex	0.00494	IGF1	1
Nervous System Development and Function	neuroprotection of cerebral cortex	0.00494	IGF1	1
Cardiovascular System Development and Function	nitroglycerin tolerance of aorta	0.00494	XDH	1
Connective Tissue Development and Function	occupancy of osteocytes	0.00494	IGF1	1
Skeletal and Muscular System Development and Function	occupancy of osteocytes	0.00494	IGF1	1
Cellular Development	osteoclastogenesis of osteoclast-like cells	0.00494	IL6	1
Connective Tissue Development and Function	osteoclastogenesis of osteoclast-like cells	0.00494	IL6	1
Skeletal and Muscular System Development and Function	osteoclastogenesis of osteoclast-like cells	0.00494	IL6	1
Hematological System Development and Function	osteoclastogenesis of osteoclast-like cells	0.00494	IL6	1
Embryonic Development	osteoclastogenesis of osteoclast-like cells	0.00494	IL6	1
Organ Development	osteoclastogenesis of osteoclast-like cells	0.00494	IL6	1
Organismal Development	osteoclastogenesis of osteoclast-like cells	0.00494	IL6	1
Tissue Development	osteoclastogenesis of osteoclast-like cells	0.00494	IL6	1
Lymphoid Tissue Structure and Development	osteoclastogenesis of osteoclast-like cells	0.00494	IL6	1
Nervous System Development and Function	outgrowth of cranial motor axons	0.00494	HGF	1
Cell Morphology	outgrowth of cranial motor axons	0.00494	HGF	1
Cellular Assembly and Organization	outgrowth of cranial motor axons	0.00494	HGF	1
Small Molecule Biochemistry	oxidation of hypoxanthine	0.00494	XDH	1
Energy Production	oxidation of hypoxanthine	0.00494	XDH	1
Nucleic Acid Metabolism	oxidation of hypoxanthine	0.00494	XDH	1
Small Molecule Biochemistry	oxidation of xanthine	0.00494	XDH	1
Energy Production	oxidation of xanthine	0.00494	XDH	1
Nucleic Acid Metabolism	oxidation of xanthine	0.00494	XDH	1
Cellular Growth and Proliferation	pluripotency of primordial germ cells	0.00494	IGF1	1
Dermatological Diseases and Conditions	postadolescent acne	0.00494	IGF1	1
Inflammatory Disease	postadolescent acne	0.00494	IGF1	1
Hematological System Development and Function	priming of alveolar macrophages	0.00494	IGF1	1
Immune Cell Trafficking	priming of alveolar macrophages	0.00494	IGF1	1
Cell-To-Cell Signaling and Interaction	priming of alveolar macrophages	0.00494	IGF1	1
Inflammatory Response	priming of alveolar macrophages	0.00494	IGF1	1
Antigen Presentation	priming of alveolar macrophages	0.00494	IGF1	1
Cellular Growth and Proliferation	production of Th1 cells	0.00494	DBH	1
Hematological System Development and Function	production of Th1 cells	0.00494	DBH	1
Tissue Development	production of Th1 cells	0.00494	DBH	1
Cellular Function and Maintenance	production of Th1 cells	0.00494	DBH	1
Connective Tissue Development and Function	projection of synovial cells	0.00494	IL6	1
Cell Morphology	projection of synovial cells	0.00494	IL6	1
Cellular Development	proliferation of cholinergic neurons	0.00494	IGF1	1
Cellular Growth and Proliferation	proliferation of cholinergic neurons	0.00494	IGF1	1
Nervous System Development and Function	proliferation of cholinergic neurons	0.00494	IGF1	1
Neurological Disease	proliferative diabetic retinopathy of eye	0.00494	IGF1	1
Ophthalmic Disease	proliferative diabetic retinopathy of eye	0.00494	IGF1	1
Skeletal and Muscular System Development and Function	quantity of junctional folds	0.00494	IGF1	1
Cellular Assembly and Organization	quantity of junctional folds	0.00494	IGF1	1
Hematological System Development and Function	quantity of lymphocyte precursor cells	0.00494	DOK2	1
Hematopoiesis	quantity of lymphocyte precursor cells	0.00494	DOK2	1
Tissue Morphology	quantity of lymphocyte precursor cells	0.00494	DOK2	1
Nervous System Development and Function	quantity of mitral cells	0.00494	IGF1	1
Tissue Morphology	quantity of mitral cells	0.00494	IGF1	1
Connective Tissue Development and Function	quantity of osteocytes	0.00494	IGF1	1
Skeletal and Muscular System Development and Function	quantity of osteocytes	0.00494	IGF1	1
Tissue Morphology	quantity of osteocytes	0.00494	IGF1	1
Tissue Morphology	quantity of proximal tubule cells	0.00494	CDKN1A	1
Skeletal and Muscular System Development and Function	quantity of sarcomere	0.00494	IGF1	1
Cellular Assembly and Organization	quantity of sarcomere	0.00494	IGF1	1
Nervous System Development and Function	quantity of white matter	0.00494	IGF1	1
Tissue Morphology	quantity of white matter	0.00494	IGF1	1
Organ Morphology	quantity of zigzag hair	0.00494	CDKN1A	1
Hair and Skin Development and Function	quantity of zigzag hair	0.00494	CDKN1A	1
Cell Death	recovery of hematopoietic cells	0.00494	IL6	1
Hematological System Development and Function	recovery of hematopoietic cells	0.00494	IL6	1
Small Molecule Biochemistry	reduction of L-phenylalanine	0.00494	IGF1	1
Post-Translational Modification	reduction of L-phenylalanine	0.00494	IGF1	1
Amino Acid Metabolism	reduction of L-phenylalanine	0.00494	IGF1	1
Small Molecule Biochemistry	reduction of L-tyrosine	0.00494	IGF1	1
Post-Translational Modification	reduction of L-tyrosine	0.00494	IGF1	1
Amino Acid Metabolism	reduction of L-tyrosine	0.00494	IGF1	1
Small Molecule Biochemistry	reduction of isoleucine	0.00494	IGF1	1
Post-Translational Modification	reduction of isoleucine	0.00494	IGF1	1
Amino Acid Metabolism	reduction of isoleucine	0.00494	IGF1	1
Small Molecule Biochemistry	reduction of leucine	0.00494	IGF1	1
Post-Translational Modification	reduction of leucine	0.00494	IGF1	1
Amino Acid Metabolism	reduction of leucine	0.00494	IGF1	1
Renal and Urological System Development and Function	regeneration of kidney	0.00494	HGF	1
Organ Morphology	regeneration of kidney	0.00494	HGF	1
Organismal Functions	regulation of prostate gland	0.00494	IL6	1
Skeletal and Muscular System Development and Function	relengthening of ventricular myocytes	0.00494	IGF1	1
Cardiovascular System Development and Function	relengthening of ventricular myocytes	0.00494	IGF1	1
Cell Morphology	relengthening of ventricular myocytes	0.00494	IGF1	1
Cell Death	repopulation of lymphoid cells	0.00494	DOK2	1
Cellular Development	repopulation of thymocytes	0.00494	DOK2	1
Cell Death	repopulation of thymocytes	0.00494	DOK2	1
Cellular Movement	repopulation of thymocytes	0.00494	DOK2	1
Hematological System Development and Function	repopulation of thymocytes	0.00494	DOK2	1
Immune Cell Trafficking	repopulation of thymocytes	0.00494	DOK2	1
Hematopoiesis	repopulation of thymocytes	0.00494	DOK2	1
Lymphoid Tissue Structure and Development	repopulation of thymocytes	0.00494	DOK2	1
Cell-mediated Immune Response	repopulation of thymocytes	0.00494	DOK2	1
Cellular Function and Maintenance	repopulation of thymocytes	0.00494	DOK2	1
Skeletal and Muscular System Development and Function	resorption of endosteum	0.00494	IGF1	1
Skeletal and Muscular System Development and Function	resorption of periosteum	0.00494	IGF1	1
Cellular Compromise	retraction of mesothelial cells	0.00494	CNN1 (includes EG:1264)	1
Ophthalmic Disease	rubeosis iridis of eye	0.00494	IGF1	1
Cardiovascular Disease	rubeosis iridis of eye	0.00494	IGF1	1
Cellular Movement	scattering of carcinoma cell lines	0.00494	HGF	1
Cellular Movement	scattering of kidney cancer cell lines	0.00494	HGF	1
Cellular Movement	scattering of lung cancer cell lines	0.00494	HGF	1
Cellular Movement	scattering of lymphoma cell lines	0.00494	HGF	1
Molecular Transport	secretion of chondroitin sulfate B	0.00494	ARSB	1
Small Molecule Biochemistry	secretion of chondroitin sulfate B	0.00494	ARSB	1
Carbohydrate Metabolism	secretion of chondroitin sulfate B	0.00494	ARSB	1
Organ Morphology	size of cochlea	0.00494	IGF1	1
Auditory and Vestibular System Development and Function	size of cochlea	0.00494	IGF1	1
Nervous System Development and Function	size of spiral ganglion	0.00494	IGF1	1
Organ Morphology	size of spiral ganglion	0.00494	IGF1	1
Tissue Morphology	size of spiral ganglion	0.00494	IGF1	1
Auditory and Vestibular System Development and Function	size of spiral ganglion	0.00494	IGF1	1
Cardiovascular System Development and Function	size of tunica intima	0.00494	IGF1	1
Lymphoid Tissue Structure and Development	size of tunica intima	0.00494	IGF1	1
Cellular Growth and Proliferation	stimulation of acute myeloid leukemia blast cells	0.00494	IL6	1
Cell-To-Cell Signaling and Interaction	stimulation of acute myeloid leukemia blast cells	0.00494	IL6	1
Tumor Morphology	stimulation of acute myeloid leukemia blast cells	0.00494	IL6	1
Cellular Growth and Proliferation	stimulation of somatotrophs	0.00494	IGF1	1
Nervous System Development and Function	stimulation of somatotrophs	0.00494	IGF1	1
Cell-To-Cell Signaling and Interaction	stimulation of somatotrophs	0.00494	IGF1	1
Endocrine System Development and Function	stimulation of somatotrophs	0.00494	IGF1	1
Cellular Growth and Proliferation	stimulation of tubular cells	0.00494	HGF	1
Cell-To-Cell Signaling and Interaction	stimulation of tubular cells	0.00494	HGF	1
Renal and Urological System Development and Function	stimulation of tubular cells	0.00494	HGF	1
Cellular Growth and Proliferation	suppression of natural T-regulatory cells	0.00494	TNFRSF18	1
Hematological System Development and Function	suppression of natural T-regulatory cells	0.00494	TNFRSF18	1
Cell-To-Cell Signaling and Interaction	suppression of natural T-regulatory cells	0.00494	TNFRSF18	1
Skeletal and Muscular System Development and Function	surface area of trabecular bone	0.00494	IGF1	1
Organ Morphology	surface area of trabecular bone	0.00494	IGF1	1
Cell Death	survival of endothelial progenitor cells	0.00494	OLR1	1
Cardiovascular System Development and Function	survival of endothelial progenitor cells	0.00494	OLR1	1
Cell Death	survival of magnocellular neurons	0.00494	IGF1	1
Nervous System Development and Function	survival of magnocellular neurons	0.00494	IGF1	1
Cell Morphology	thickness of actin ring	0.00494	HGF	1
Cellular Assembly and Organization	thickness of actin ring	0.00494	HGF	1
Embryonic Development	thickness of external granular layer	0.00494	GLB1	1
Tissue Morphology	thickness of external granular layer	0.00494	GLB1	1
Skeletal and Muscular System Development and Function	thickness of slow-twitch muscle fibers	0.00494	PRSS12	1
Cell Morphology	thickness of slow-twitch muscle fibers	0.00494	PRSS12	1
Tissue Morphology	thickness of slow-twitch muscle fibers	0.00494	PRSS12	1
Connective Tissue Development and Function	thickness of superficial fascia	0.00494	IGF1	1
Tissue Morphology	thickness of superficial fascia	0.00494	IGF1	1
Cancer	transformation of colon cancer cell lines	0.00494	CDKN1A	1
Cellular Development	transition of breast cancer cell lines	0.00494	IGF1	1
Cellular Movement	transmigration of multiple myeloma cells	0.00494	IGF1	1
Lipid Metabolism	transport of 2-aminoisobutyric acid	0.00494	IGF1	1
Molecular Transport	transport of 2-aminoisobutyric acid	0.00494	IGF1	1
Small Molecule Biochemistry	transport of 2-aminoisobutyric acid	0.00494	IGF1	1
Amino Acid Metabolism	transport of 2-aminoisobutyric acid	0.00494	IGF1	1
Cellular Movement	twitch of myofiber	0.00494	IGF1	1
Skeletal and Muscular System Development and Function	twitch of myofiber	0.00494	IGF1	1
Cellular Assembly and Organization	unwinding of nucleoli	0.00494	CDKN1A	1
DNA Replication, Recombination, and Repair	unwinding of nucleoli	0.00494	CDKN1A	1
Skeletal and Muscular System Development and Function	utilization of hindlimb	0.00494	IGF1	1
Lipid Metabolism	utilization of triacylglycerol	0.00494	ANGPTL4	1
Small Molecule Biochemistry	utilization of triacylglycerol	0.00494	ANGPTL4	1
Nervous System Development and Function	vascularization of brain	0.00494	IGF1	1
Cardiovascular System Development and Function	vascularization of brain	0.00494	IGF1	1
Organismal Development	vascularization of brain	0.00494	IGF1	1
Cardiovascular System Development and Function	vasodilation of basilar artery	0.00494	KCNK2	1
Organismal Development	vasodilation of basilar artery	0.00494	KCNK2	1
Tissue Morphology	vasodilation of basilar artery	0.00494	KCNK2	1
Renal and Urological Disease	xanthinuria type 1	0.00494	XDH	1
Developmental Disorder	xanthinuria type 1	0.00494	XDH	1
Hereditary Disorder	xanthinuria type 1	0.00494	XDH	1
Metabolic Disease	xanthinuria type 1	0.00494	XDH	1
Free Radical Scavenging	quantity of reactive oxygen species	0.00502	CDKN1A,HGF,OLR1,XDH	4
Molecular Transport	quantity of reactive oxygen species	0.00502	CDKN1A,HGF,OLR1,XDH	4
Lipid Metabolism	uptake of lipid	0.00515	APOD,IL6,OLR1,Slco1a5	4
Molecular Transport	uptake of lipid	0.00515	APOD,IL6,OLR1,Slco1a5	4
Small Molecule Biochemistry	uptake of lipid	0.00515	APOD,IL6,OLR1,Slco1a5	4

## Sheet: SI Tab. 2B Skeletal muscle
Category	Functions Annotation	p-Value	Molecules	# Molecules
Skeletal and Muscular System Development and Function	migration of skeletal muscle satellite cells	7.18e-05	HGF,IGF1	2
Skeletal and Muscular Disorders	tumorigenesis of skeletal muscle	7.18e-05	HGF,IGF1	2
Skeletal and Muscular System Development and Function	activation of skeletal muscle satellite cells	0.000143	HGF,IGF1	2
Skeletal and Muscular System Development and Function	proliferation of myoblasts	0.000143	CDKN1A,HGF,IGF1	3
Skeletal and Muscular System Development and Function	proliferation of vascular smooth muscle cells	0.000181	CDKN1A,HGF,IGF1,IL6,XDH	5
Skeletal and Muscular System Development and Function	turnover of bone	0.000845	IGF1,IL6	2
Skeletal and Muscular Disorders	Parkinson's disease	0.000871	APOD,DBH,IGF1,IGSF5,IL6,ITLN1	6
Skeletal and Muscular System Development and Function	proliferation of smooth muscle cells	0.000932	APOD,CDKN1A,HGF,IGF1,IL6,XDH	6
Skeletal and Muscular System Development and Function	proliferation of skeletal muscle satellite cells	0.00128	IGF1,IL6	2
Skeletal and Muscular System Development and Function	quantity of muscle cells	0.00143	CAV2,CDKN1A,IGF1,PRSS12	4
Skeletal and Muscular System Development and Function	synthesis of cartilage matrix	0.00153	IGF1,IL6	2
Skeletal and Muscular System Development and Function	size of muscle cells	0.00172	CAV2,CDKN1A,IGF1,IL6	4
Skeletal and Muscular Disorders	damage of joint	0.0021	IL6,TNFRSF18	2
Skeletal and Muscular System Development and Function	proliferation of myofibroblasts	0.0021	HGF,IL6	2
Skeletal and Muscular System Development and Function	cell viability of muscle cell lines	0.00242	CDKN1A,IGF1	2
Skeletal and Muscular System Development and Function	quantity of myofiber	0.00275	IGF1,PRSS12	2
Skeletal and Muscular System Development and Function	differentiation of osteoblasts	0.00285	CNN1 (includes EG:1264),HGF,IGF1,IL6,PTPRVP	5
Skeletal and Muscular Disorders	neuromuscular disease	0.00308	APOD,DBH,EGR4,IGF1,IGSF5,IL6,ISG15,ITLN1,KCNK2,MAPKAPK3,PTPRVP,RGS14	12
Skeletal and Muscular System Development and Function	cell viability of cardiomyocytes	0.00311	HGF,IGF1	2
Skeletal and Muscular Disorders	damage of bone	0.00477	IGF1,IL6,TNFRSF18	3
Skeletal and Muscular Disorders	X-linked myopathy with excessive autophagia	0.00494	VMA21 (includes EG:100040883)	1
Skeletal and Muscular System Development and Function	area of gracilis anterior muscle	0.00494	IGF1	1
Skeletal and Muscular System Development and Function	area of gracilis posterior muscle	0.00494	IGF1	1
Skeletal and Muscular System Development and Function	area of junctional folds	0.00494	IGF1	1
Skeletal and Muscular System Development and Function	bone mineral content of trabecular layer	0.00494	IGF1	1
Skeletal and Muscular System Development and Function	cell movement of myoepithelial cells	0.00494	HGF	1
Skeletal and Muscular System Development and Function	contraction of extensor digitorum longus muscle	0.00494	IGF1	1
Skeletal and Muscular System Development and Function	density of junctional folds	0.00494	IGF1	1
Skeletal and Muscular Disorders	fibrosis of diaphragm	0.00494	IGF1	1
Skeletal and Muscular System Development and Function	formation of endosteum	0.00494	IGF1	1
Skeletal and Muscular Disorders	hyperplasia of diaphragm	0.00494	IGF1	1
Skeletal and Muscular Disorders	hypertrophy of diaphragm	0.00494	IGF1	1
Skeletal and Muscular System Development and Function	inflammatory response of skeletal muscle	0.00494	IGF1	1
Skeletal and Muscular Disorders	initiation of collagen-induced arthritis	0.00494	IL6	1
Skeletal and Muscular Disorders	injury of anterior tibial muscle	0.00494	IGF1	1
Skeletal and Muscular System Development and Function	integrity of muscle	0.00494	IGF1	1
Skeletal and Muscular System Development and Function	mineralization of long bones	0.00494	IGF1	1
Skeletal and Muscular Disorders	mucopolysaccharidosis, mps-iv-b	0.00494	GLB1	1
Skeletal and Muscular System Development and Function	muscularization of arterial tree	0.00494	IL6	1
Skeletal and Muscular System Development and Function	occupancy of osteocytes	0.00494	IGF1	1
Skeletal and Muscular System Development and Function	osteoclastogenesis of osteoclast-like cells	0.00494	IL6	1
Skeletal and Muscular System Development and Function	quantity of junctional folds	0.00494	IGF1	1
Skeletal and Muscular System Development and Function	quantity of osteocytes	0.00494	IGF1	1
Skeletal and Muscular System Development and Function	quantity of sarcomere	0.00494	IGF1	1
Skeletal and Muscular System Development and Function	relengthening of ventricular myocytes	0.00494	IGF1	1
Skeletal and Muscular System Development and Function	resorption of endosteum	0.00494	IGF1	1
Skeletal and Muscular System Development and Function	resorption of periosteum	0.00494	IGF1	1
Skeletal and Muscular System Development and Function	surface area of trabecular bone	0.00494	IGF1	1
Skeletal and Muscular System Development and Function	thickness of slow-twitch muscle fibers	0.00494	PRSS12	1
Skeletal and Muscular System Development and Function	twitch of myofiber	0.00494	IGF1	1
Skeletal and Muscular System Development and Function	utilization of hindlimb	0.00494	IGF1	1

## Sheet: SI Tab. 2C Cell cycle
Category	Functions Annotation	p-Value	Predicted Activation State	Molecules	# Molecules
Cell Cycle	arrest in G0/G1 phase transition of breast cancer cell lines	3.96e-06		CDKN1A,IGF1,IL6	3
Cell Cycle	entry into G1 phase	9.45e-06		CDKN1A,IGF1,IL6	3
Cell Cycle	arrest in G0/G1 phase transition of tumor cell lines	1.01e-05		CDKN1A,HGF,IGF1,IL6	4
Cell Cycle	mitogenesis of pancreatic cancer cell lines	0.000143		HGF,IGF1	2
Cell Cycle	S phase of breast cancer cell lines	0.000244		CDKN1A,IGF1,IL6	3
Cell Cycle	G1/S phase transition of tumor cell lines	0.000389		CDKN1A,HGF,IGF1,IL6	4
Cell Cycle	cell cycle progression of breast cancer cell lines	0.000856		CDKN1A,IGF1,IL6	3
Cell Cycle	senescence of epithelial cells	0.00105		CDKN1A,HGF	2
Cell Cycle	S phase of tumor cell lines	0.00118		CDKN1A,HGF,IGF1,IL6	4
Cell Cycle	cell cycle progression of lymphoblastoid cell lines	0.00128		CDKN1A,IL6	2
Cell Cycle	cell division of hematopoietic progenitor cells	0.00128		IGF1,IL6	2
Cell Cycle	asymmetric division	0.00153		IGF1,IL6	2
Cell Cycle	entry into S phase of breast cancer cell lines	0.00153		IGF1,IL6	2
Cell Cycle	arrest in cell cycle progression of tumor cell lines	0.00172		BCL2A1,CDKN1A,HGF,IL6	4
Cell Cycle	G1 phase of tumor cell lines	0.00193		CDKN1A,HGF,IGF1,IL6,STK38	5
Cell Cycle	arrest in interphase of melanoma cell lines	0.0021		CDKN1A,IL6	2
Cell Cycle	mitogenesis of fibroblasts	0.0021		IGF1,IL6	2
Cell Cycle	mitosis of hematopoietic progenitor cells	0.0021		IGF1,IL6	2
Cell Cycle	mitosis of breast cancer cell lines	0.00242		CDKN1A,IL6	2
Cell Cycle	S phase of colon cancer cell lines	0.00275		CDKN1A,IGF1	2
Cell Cycle	cell cycle progression of tumor cell lines	0.00285		BCL2A1,CDKN1A,HGF,IGF1,IL6	5
Cell Cycle	arrest in interphase of brain cancer cell lines	0.00311		CDKN1A,HGF	2
Cell Cycle	arrest in G1 phase of tumor cell lines	0.00376		CDKN1A,IGF1,IL6,STK38	4
Cell Cycle	cell cycle progression of epithelial cells	0.00389		CDKN1A,IGF1	2
Cell Cycle	arrest in interphase of tumor cell lines	0.00483		CDKN1A,HGF,IGF1,IL6,STK38	5
Cell Cycle	G1 checkpoint of epithelial cells	0.00494		PTPRVP	1
Cell Cycle	G1/S phase transition of myeloma cell lines	0.00494		IL6	1
Cell Cycle	antiproliferative response of smooth muscle cells	0.00494		CDKN1A	1
Cell Cycle	arrest in G0 phase of fibroblasts	0.00494		CDKN1A	1
Cell Cycle	arrest in G0/G1 phase transition of neuroblastoma cells	0.00494		CDKN1A	1
Cell Cycle	arrest in G2/M phase of myeloma cell lines	0.00494		IL6	1
Cell Cycle	arrest in cell cycle progression of synovial fibroblasts	0.00494		CDKN1A	1
Cell Cycle	cell cycle progression of colon carcinoma cells	0.00494		CDKN1A	1
Cell Cycle	cell cycle progression of mammary tumor cells	0.00494		IGF1	1
Cell Cycle	cell division of breast cancer cell lines	0.00494		IGF1	1
Cell Cycle	delay in G2 phase of colon carcinoma cells	0.00494		CDKN1A	1
Cell Cycle	delay in cell cycle progression of colon cancer cell lines	0.00494		CDKN1A	1
Cell Cycle	entry into G1 phase of fibroblasts	0.00494		CDKN1A	1
Cell Cycle	initiation of G2/M phase transition of brain cancer cell lines	0.00494		CDKN1A	1
Cell Cycle	initiation of duplication of centrosome	0.00494		CDKN1A	1
Cell Cycle	mitogenesis of neurons	0.00494		IGF1	1
Cell Cycle	mitosis of myofibroblasts	0.00494		HGF	1
Cell Cycle	neurite outgrowth stage	0.00494		IGF1	1
