# Supplementary material for: A Novel Role for the RNA–Binding Protein FXR1P in Myoblasts Cell-Cycle Progression by Modulating p21/Cdkn1a/Cip1/Waf1 mRNA Stability
Source: PLoS Genet. 2013 Mar 21;9(3):e1003367. doi: 10.1371/journal.pgen.1003367 (PMC3605292; doi:10.1371/journal.pgen.1003367)
Supplement: Table S4 — List of primers used in study. (XLSX) [file pgen.1003367.s007.xlsx]

## Sheet: SI Tab. 4
Purpose	Target mRNA	Primer name	5’ 3’ sequence	Species
RNA interference	Fxr1	siFxr1 exon 14	GCAAUCCAUACAGCUUACUUGAUA	Mmu
		siFxr1 exon 6	GAAGUUGAUGCUUAUGUCCAGAAA
Cloning	p21 csqc	F	ATGTCCAATCCTGGTGATGTC	Mmu
		R	CAGGGTTTTCTCTTGCAGAAG
	p21 3’ a	F	AGTGCCCACGGGAGCCCC	Mmu
		R	TGGGTTGATATCAGTAGGACT
	p21 3’ b	F	CAGTCCTACTGATATCAACCC	Mmu
		R	CCACAATGCAGGGGGTGG
	p21 3’ g	F	CAACCCCCTGCATTGTGG	Mmu
		R	AGAAGTATTTATTGAGCACCAG
Q-PCR	p21	F	CGAGAACGGTGGAACTTTG	Mmu
		R	GACCCAGGGCTCAGGTAGA
	Tbp	F	AGGCCAGACCCCACAACTC	Mmu
		R	GGGTGGTGCCTGGCAA
	MyoD	F	CGGCTCTCTCTGCTCCTTT	Mmu
		R	GTAGGGAAGTGTGCGTGCT
	Myogenin	F	ACTCCCTTACGTCCATCGTG	Mmu
		R	CAGGACAGCCCCACTTAAAA
	Dusp6	F	GGCAAAAACTGTGGTGTCCT	Mmu
		R	CATCGTTCATGGACAGGTTG
	Asgr1	F	ATCCCAAAATTCCCAACTCC	Mmu
		R	GCTGTTTTTCCAGCTTCGAC
	Mctp2	F	CTCGAGGACAGCCAGAAGAC	Mmu
		R	GGCCTTGAGCTTGAACTGTC
	Sema7a	F	GGGTGGTGAGAGTTCGTTGT	Mmu
		R	TGAGTAGTTCCAGGGGTTGG
	Cdk15	F	AGTAAAAGGCCCCGGAGTAA	Mmu
		R	CTTCACCCAGCTTCTCCAAG
	Lbh	F	TCACGGCTTCTCCTCTTGTT	Mmu
		R	AACCCGCTATTCCAGAAGGT
	Hgf	F	ACTCACCACCCTGTGACCTC	Mmu
		R	CTCCTGGAAACCCAGAACAA
	Renilla	F	CTGATCTGATCGGAATGGGTA	pSiCheck2
		R	TTTTCTTTGGAAGGTTCAGCA
	Firefly	F	CCCCTGCTAACGACATTTACA	pSiCheck2
		R	TCTTCTGCACGTTCAGGATCT
	P21	F	CCCGTGAGCGATGGACT	Hsa
		R	CGCTCCCAGGCGAAGTC
	HPRT	F	GACCAGTCAACAGGGGACAT	Hsa
		R	CTTGCGACCTTGACCATCTT
CLIP	p21	F	AGTGCCCACGGGAGCCCC	Mmu
		R	TGGGTTGATATCAGTAGGACT
	MyoD	F	GATGGCATGATGGATTACAGC	Mmu
		R	GACTATGTCCTTTCTTTGGGG
	Myogenin	F	GCTCAGCTCCCTCAACCAG	Mmu
		R	ATGTGAATGGGGAGTGGGGA
	b-tubulin	F	CGCTACCTGACCGTGGCCGC	Mmu
		R	TCATTGGCAACAGCACTGCCAT
Mutagenesis	p21 3’ g D9	F	CTATGGTGTGTGGTGGTCTTATCTGGGATGGGG	Mmu
		R	CCCCATCCCAGATAAGACCACCACACACCATAG
	p21 3’ g D38	F	CCTCCCAGAGCATTCTATACCCCAGTTGGGGTTCTC	Mmu
		R	GAGAACCCCAACTGGGGTATAGAATGCTCTGGGAGG
	FXR1siFxr1mut	F	CCAGACAGCAACCCCTACAGCTTGCTCGATAATACAGAATC	Mmu
		R	GATTCTGTATTATCGAGCAAGCTGTAGGGGTTGCTGTCTGG
